# Supplementary material for: Leishmania spp. in indigenous populations: A mini-review
Source: Front Public Health. 2022 Dec 22;10:1033803. doi: 10.3389/fpubh.2022.1033803 (PMC9815601; doi:10.3389/fpubh.2022.1033803)
Supplement: Supplementary file 4 [file Data_Sheet_1.XLSX]

## Sheet: who_visc_leish_cases
IndicatorCode	Indicator	ValueType	ParentLocationCode	ParentLocation	Location type	SpatialDimValueCode	Location	Period type	Period	IsLatestYear	Dim1 type	Dim1	Dim1ValueCode	Dim2 type	Dim2	Dim2ValueCode	Dim3 type	Dim3	Dim3ValueCode	DataSourceDimValueCode	DataSource	FactValueNumericPrefix	FactValueNumeric	FactValueUoM	FactValueNumericLowPrefix	FactValueNumericLow	FactValueNumericHighPrefix	FactValueNumericHigh	Value	FactValueTranslationID	FactComments	Language	DateModified
NTD_LEISHVNUM	Number of cases of visceral leishmaniasis reported	numeric	EUR	Europe	Country	BGR	Bulgaria	Year	2020	true													0						0			EN	2021-08-17T03:00:00.000Z
NTD_LEISHVNUM	Number of cases of visceral leishmaniasis reported	numeric	AMR	Americas	Country	CRI	Costa Rica	Year	2020	true													0						0			EN	2021-08-17T03:00:00.000Z
NTD_LEISHVNUM	Number of cases of visceral leishmaniasis reported	numeric	EUR	Europe	Country	CYP	Cyprus	Year	2020	true													0						0			EN	2021-08-17T03:00:00.000Z
NTD_LEISHVNUM	Number of cases of visceral leishmaniasis reported	numeric	EMR	Eastern Mediterranean	Country	EGY	Egypt	Year	2020	true													0						0			EN	2021-08-17T03:00:00.000Z
NTD_LEISHVNUM	Number of cases of visceral leishmaniasis reported	numeric	AMR	Americas	Country	SLV	El Salvador	Year	2020	true													0						0			EN	2021-08-17T03:00:00.000Z
NTD_LEISHVNUM	Number of cases of visceral leishmaniasis reported	numeric	AMR	Americas	Country	GTM	Guatemala	Year	2020	true													0						0			EN	2021-08-17T03:00:00.000Z
NTD_LEISHVNUM	Number of cases of visceral leishmaniasis reported	numeric	AMR	Americas	Country	HND	Honduras	Year	2020	true													0						0			EN	2021-08-17T03:00:00.000Z
NTD_LEISHVNUM	Number of cases of visceral leishmaniasis reported	numeric	EUR	Europe	Country	ISR	Israel	Year	2020	true													0						0			EN	2021-08-17T03:00:00.000Z
NTD_LEISHVNUM	Number of cases of visceral leishmaniasis reported	numeric	EUR	Europe	Country	KAZ	Kazakhstan	Year	2020	true													0						0			EN	2021-08-17T03:00:00.000Z
NTD_LEISHVNUM	Number of cases of visceral leishmaniasis reported	numeric	EMR	Eastern Mediterranean	Country	LBN	Lebanon	Year	2020	true													0						0			EN	2021-08-17T03:00:00.000Z
NTD_LEISHVNUM	Number of cases of visceral leishmaniasis reported	numeric	AMR	Americas	Country	MEX	Mexico	Year	2020	true													0						0			EN	2021-08-17T03:00:00.000Z
NTD_LEISHVNUM	Number of cases of visceral leishmaniasis reported	numeric	AMR	Americas	Country	NIC	Nicaragua	Year	2020	true													0						0			EN	2021-08-17T03:00:00.000Z
NTD_LEISHVNUM	Number of cases of visceral leishmaniasis reported	numeric	AFR	Africa	Country	NGA	Nigeria	Year	2020	true													0						0			EN	2021-08-17T03:00:00.000Z
NTD_LEISHVNUM	Number of cases of visceral leishmaniasis reported	numeric	EMR	Eastern Mediterranean	Country	OMN	Oman	Year	2020	true													0						0			EN	2021-08-17T03:00:00.000Z
NTD_LEISHVNUM	Number of cases of visceral leishmaniasis reported	numeric	EUR	Europe	Country	SVN	Slovenia	Year	2020	true													0						0			EN	2021-08-17T03:00:00.000Z
NTD_LEISHVNUM	Number of cases of visceral leishmaniasis reported	numeric	SEAR	South-East Asia	Country	THA	Thailand	Year	2020	true													0						0			EN	2021-08-17T03:00:00.000Z
NTD_LEISHVNUM	Number of cases of visceral leishmaniasis reported	numeric	EUR	Europe	Country	TKM	Turkmenistan	Year	2020	true													0						0			EN	2021-08-17T03:00:00.000Z
NTD_LEISHVNUM	Number of cases of visceral leishmaniasis reported	numeric	EUR	Europe	Country	UKR	Ukraine	Year	2020	true													0						0			EN	2021-08-17T03:00:00.000Z
NTD_LEISHVNUM	Number of cases of visceral leishmaniasis reported	numeric	EUR	Europe	Country	MLT	Malta	Year	2020	true													1						1			EN	2021-08-17T03:00:00.000Z
NTD_LEISHVNUM	Number of cases of visceral leishmaniasis reported	numeric	AFR	Africa	Country	ERI	Eritrea	Year	2020	true													1034						1034			EN	2021-08-17T03:00:00.000Z
NTD_LEISHVNUM	Number of cases of visceral leishmaniasis reported	numeric	AFR	Africa	Country	ETH	Ethiopia	Year	2020	true													1077						1077			EN	2021-08-17T03:00:00.000Z
NTD_LEISHVNUM	Number of cases of visceral leishmaniasis reported	numeric	AMR	Americas	Country	ARG	Argentina	Year	2020	true													11						11			EN	2021-08-17T03:00:00.000Z
NTD_LEISHVNUM	Number of cases of visceral leishmaniasis reported	numeric	AFR	Africa	Country	KEN	Kenya	Year	2020	true													1178						1178			EN	2021-08-17T03:00:00.000Z
NTD_LEISHVNUM	Number of cases of visceral leishmaniasis reported	numeric	EMR	Eastern Mediterranean	Country	AFG	Afghanistan	Year	2020	true													12						12			EN	2021-08-17T03:00:00.000Z
NTD_LEISHVNUM	Number of cases of visceral leishmaniasis reported	numeric	EUR	Europe	Country	ARM	Armenia	Year	2020	true													15						15			EN	2021-08-17T03:00:00.000Z
NTD_LEISHVNUM	Number of cases of visceral leishmaniasis reported	numeric	AMR	Americas	Country	BRA	Brazil	Year	2020	true													1954						1954			EN	2021-08-17T03:00:00.000Z
NTD_LEISHVNUM	Number of cases of visceral leishmaniasis reported	numeric	AMR	Americas	Country	BOL	Bolivia (Plurinational State of)	Year	2020	true													2						2			EN	2021-08-17T03:00:00.000Z
NTD_LEISHVNUM	Number of cases of visceral leishmaniasis reported	numeric	AMR	Americas	Country	URY	Uruguay	Year	2020	true													2						2			EN	2021-08-17T03:00:00.000Z
NTD_LEISHVNUM	Number of cases of visceral leishmaniasis reported	numeric	SEAR	South-East Asia	Country	IND	India	Year	2020	true													2033						2033			EN	2021-08-17T03:00:00.000Z
NTD_LEISHVNUM	Number of cases of visceral leishmaniasis reported	numeric	WPR	Western Pacific	Country	CHN	China	Year	2020	true													215						215			EN	2021-08-17T03:00:00.000Z
NTD_LEISHVNUM	Number of cases of visceral leishmaniasis reported	numeric	SEAR	South-East Asia	Country	NPL	Nepal	Year	2020	true													215						215			EN	2021-08-17T03:00:00.000Z
NTD_LEISHVNUM	Number of cases of visceral leishmaniasis reported	numeric	EMR	Eastern Mediterranean	Country	SYR	Syrian Arab Republic	Year	2020	true													22						22			EN	2021-08-17T03:00:00.000Z
NTD_LEISHVNUM	Number of cases of visceral leishmaniasis reported	numeric	EMR	Eastern Mediterranean	Country	LBY	Libya	Year	2020	true													24						24			EN	2021-08-17T03:00:00.000Z
NTD_LEISHVNUM	Number of cases of visceral leishmaniasis reported	numeric	EMR	Eastern Mediterranean	Country	SDN	Sudan	Year	2020	true													2563						2563			EN	2021-08-17T03:00:00.000Z
NTD_LEISHVNUM	Number of cases of visceral leishmaniasis reported	numeric	EUR	Europe	Country	FRA	France	Year	2020	true													26						26			EN	2021-08-17T03:00:00.000Z
NTD_LEISHVNUM	Number of cases of visceral leishmaniasis reported	numeric	AMR	Americas	Country	PRY	Paraguay	Year	2020	true													26						26			EN	2021-08-17T03:00:00.000Z
NTD_LEISHVNUM	Number of cases of visceral leishmaniasis reported	numeric	EMR	Eastern Mediterranean	Country	TUN	Tunisia	Year	2020	true													28						28			EN	2021-08-17T03:00:00.000Z
NTD_LEISHVNUM	Number of cases of visceral leishmaniasis reported	numeric	EUR	Europe	Country	ITA	Italy	Year	2020	true													29						29			EN	2021-08-17T03:00:00.000Z
NTD_LEISHVNUM	Number of cases of visceral leishmaniasis reported	numeric	AFR	Africa	Country	DZA	Algeria	Year	2020	true													33						33			EN	2021-08-17T03:00:00.000Z
NTD_LEISHVNUM	Number of cases of visceral leishmaniasis reported	numeric	AFR	Africa	Country	CMR	Cameroon	Year	2020	true													33						33			EN	2021-08-17T03:00:00.000Z
NTD_LEISHVNUM	Number of cases of visceral leishmaniasis reported	numeric	EUR	Europe	Country	GRC	Greece	Year	2020	true													34						34			EN	2021-08-17T03:00:00.000Z
NTD_LEISHVNUM	Number of cases of visceral leishmaniasis reported	numeric	EUR	Europe	Country	GEO	Georgia	Year	2020	true													42						42			EN	2021-08-17T03:00:00.000Z
NTD_LEISHVNUM	Number of cases of visceral leishmaniasis reported	numeric	EMR	Eastern Mediterranean	Country	YEM	Yemen	Year	2020	true													450						450			EN	2021-08-17T03:00:00.000Z
NTD_LEISHVNUM	Number of cases of visceral leishmaniasis reported	numeric	SEAR	South-East Asia	Country	BGD	Bangladesh	Year	2020	true													47						47			EN	2021-08-17T03:00:00.000Z
NTD_LEISHVNUM	Number of cases of visceral leishmaniasis reported	numeric	EUR	Europe	Country	UZB	Uzbekistan	Year	2020	true													47						47			EN	2021-08-17T03:00:00.000Z
NTD_LEISHVNUM	Number of cases of visceral leishmaniasis reported	numeric	EMR	Eastern Mediterranean	Country	SOM	Somalia	Year	2020	true													471						471			EN	2021-08-17T03:00:00.000Z
NTD_LEISHVNUM	Number of cases of visceral leishmaniasis reported	numeric	AFR	Africa	Country	UGA	Uganda	Year	2020	true													55						55			EN	2021-08-17T03:00:00.000Z
NTD_LEISHVNUM	Number of cases of visceral leishmaniasis reported	numeric	EUR	Europe	Country	ALB	Albania	Year	2020	true													6						6			EN	2021-08-17T03:00:00.000Z
NTD_LEISHVNUM	Number of cases of visceral leishmaniasis reported	numeric	AMR	Americas	Country	VEN	Venezuela (Bolivarian Republic of)	Year	2020	true													6						6			EN	2021-08-17T03:00:00.000Z
NTD_LEISHVNUM	Number of cases of visceral leishmaniasis reported	numeric	EMR	Eastern Mediterranean	Country	IRQ	Iraq	Year	2020	true													61						61			EN	2021-08-17T03:00:00.000Z
NTD_LEISHVNUM	Number of cases of visceral leishmaniasis reported	numeric	EMR	Eastern Mediterranean	Country	MAR	Morocco	Year	2020	true													67						67			EN	2021-08-17T03:00:00.000Z
NTD_LEISHVNUM	Number of cases of visceral leishmaniasis reported	numeric	AFR	Africa	Country	TCD	Chad	Year	2020	true													74						74			EN	2021-08-17T03:00:00.000Z
NTD_LEISHVNUM	Number of cases of visceral leishmaniasis reported	numeric	AMR	Americas	Country	COL	Colombia	Year	2020	true													8						8			EN	2021-08-17T03:00:00.000Z
NTD_LEISHVNUM	Number of cases of visceral leishmaniasis reported	numeric	AFR	Africa	Country	SSD	South Sudan	Year	2020	true													827						827			EN	2021-08-17T03:00:00.000Z
NTD_LEISHVNUM	Number of cases of visceral leishmaniasis reported	numeric	EMR	Eastern Mediterranean	Country	DJI	Djibouti	Year	2020	true													9						9			EN	2021-08-17T03:00:00.000Z
NTD_LEISHVNUM	Number of cases of visceral leishmaniasis reported	numeric	AFR	Africa	Country	AGO	Angola	Year	2020	true																			No data	827		EN	2021-08-17T03:00:00.000Z
NTD_LEISHVNUM	Number of cases of visceral leishmaniasis reported	numeric	EUR	Europe	Country	AZE	Azerbaijan	Year	2020	true																			No data	827		EN	2021-08-17T03:00:00.000Z
NTD_LEISHVNUM	Number of cases of visceral leishmaniasis reported	numeric	SEAR	South-East Asia	Country	BTN	Bhutan	Year	2020	true																			No data	827		EN	2021-08-17T03:00:00.000Z
NTD_LEISHVNUM	Number of cases of visceral leishmaniasis reported	numeric	EUR	Europe	Country	BIH	Bosnia and Herzegovina	Year	2020	true																			No data	827		EN	2021-08-17T03:00:00.000Z
NTD_LEISHVNUM	Number of cases of visceral leishmaniasis reported	numeric	AFR	Africa	Country	CAF	Central African Republic	Year	2020	true																			No data	827		EN	2021-08-17T03:00:00.000Z
NTD_LEISHVNUM	Number of cases of visceral leishmaniasis reported	numeric	AFR	Africa	Country	CIV	Côte d’Ivoire	Year	2020	true																			No data	827		EN	2021-08-17T03:00:00.000Z
NTD_LEISHVNUM	Number of cases of visceral leishmaniasis reported	numeric	EUR	Europe	Country	HRV	Croatia	Year	2020	true																			No data	827		EN	2021-08-17T03:00:00.000Z
NTD_LEISHVNUM	Number of cases of visceral leishmaniasis reported	numeric	AFR	Africa	Country	COD	Democratic Republic of the Congo	Year	2020	true																			No data	827		EN	2021-08-17T03:00:00.000Z
NTD_LEISHVNUM	Number of cases of visceral leishmaniasis reported	numeric	AFR	Africa	Country	GMB	Gambia	Year	2020	true																			No data	827		EN	2021-08-17T03:00:00.000Z
NTD_LEISHVNUM	Number of cases of visceral leishmaniasis reported	numeric	EMR	Eastern Mediterranean	Country	IRN	Iran (Islamic Republic of)	Year	2020	true																			No data	827		EN	2021-08-17T03:00:00.000Z
NTD_LEISHVNUM	Number of cases of visceral leishmaniasis reported	numeric	EMR	Eastern Mediterranean	Country	JOR	Jordan	Year	2020	true																			No data	827		EN	2021-08-17T03:00:00.000Z
NTD_LEISHVNUM	Number of cases of visceral leishmaniasis reported	numeric	EUR	Europe	Country	KGZ	Kyrgyzstan	Year	2020	true																			No data	827		EN	2021-08-17T03:00:00.000Z
NTD_LEISHVNUM	Number of cases of visceral leishmaniasis reported	numeric	AFR	Africa	Country	MRT	Mauritania	Year	2020	true																			No data	827		EN	2021-08-17T03:00:00.000Z
NTD_LEISHVNUM	Number of cases of visceral leishmaniasis reported	numeric	EUR	Europe	Country	MCO	Monaco	Year	2020	true																			No data	827		EN	2021-08-17T03:00:00.000Z
NTD_LEISHVNUM	Number of cases of visceral leishmaniasis reported	numeric	EUR	Europe	Country	MNE	Montenegro	Year	2020	true																			No data	827		EN	2021-08-17T03:00:00.000Z
NTD_LEISHVNUM	Number of cases of visceral leishmaniasis reported	numeric	AFR	Africa	Country	NER	Niger	Year	2020	true																			No data	827		EN	2021-08-17T03:00:00.000Z
NTD_LEISHVNUM	Number of cases of visceral leishmaniasis reported	numeric	EMR	Eastern Mediterranean	Country	PAK	Pakistan	Year	2020	true																			No data	827		EN	2021-08-17T03:00:00.000Z
NTD_LEISHVNUM	Number of cases of visceral leishmaniasis reported	numeric	EUR	Europe	Country	PRT	Portugal	Year	2020	true																			No data	827		EN	2021-08-17T03:00:00.000Z
NTD_LEISHVNUM	Number of cases of visceral leishmaniasis reported	numeric	EUR	Europe	Country	MKD	The former Yugoslav Republic of Macedonia	Year	2020	true																			No data	827		EN	2021-08-17T03:00:00.000Z
NTD_LEISHVNUM	Number of cases of visceral leishmaniasis reported	numeric	EUR	Europe	Country	ROU	Romania	Year	2020	true																			No data	827		EN	2021-08-17T03:00:00.000Z
NTD_LEISHVNUM	Number of cases of visceral leishmaniasis reported	numeric	EMR	Eastern Mediterranean	Country	SAU	Saudi Arabia	Year	2020	true																			No data	827		EN	2021-08-17T03:00:00.000Z
NTD_LEISHVNUM	Number of cases of visceral leishmaniasis reported	numeric	AFR	Africa	Country	SEN	Senegal	Year	2020	true																			No data	827		EN	2021-08-17T03:00:00.000Z
NTD_LEISHVNUM	Number of cases of visceral leishmaniasis reported	numeric	EUR	Europe	Country	SRB	Serbia	Year	2020	true																			No data	827		EN	2021-08-17T03:00:00.000Z
NTD_LEISHVNUM	Number of cases of visceral leishmaniasis reported	numeric	EUR	Europe	Country	ESP	Spain	Year	2020	true																			No data	827		EN	2021-08-17T03:00:00.000Z
NTD_LEISHVNUM	Number of cases of visceral leishmaniasis reported	numeric	SEAR	South-East Asia	Country	LKA	Sri Lanka	Year	2020	true																			No data	827		EN	2021-08-17T03:00:00.000Z
NTD_LEISHVNUM	Number of cases of visceral leishmaniasis reported	numeric	EUR	Europe	Country	TJK	Tajikistan	Year	2020	true																			No data	827		EN	2021-08-17T03:00:00.000Z
NTD_LEISHVNUM	Number of cases of visceral leishmaniasis reported	numeric	EUR	Europe	Country	TUR	Türkiye	Year	2020	true																			No data	827		EN	2021-08-17T03:00:00.000Z
NTD_LEISHVNUM	Number of cases of visceral leishmaniasis reported	numeric	AFR	Africa	Country	ZMB	Zambia	Year	2020	true																			No data	827		EN	2021-08-17T03:00:00.000Z
NTD_LEISHVNUM	Number of cases of visceral leishmaniasis reported	numeric	AFR	Africa	Country	TCD	Chad	Year	2019	false													0						0			EN	2021-08-17T03:00:00.000Z
NTD_LEISHVNUM	Number of cases of visceral leishmaniasis reported	numeric	AMR	Americas	Country	CRI	Costa Rica	Year	2019	false													0						0			EN	2021-08-17T03:00:00.000Z
NTD_LEISHVNUM	Number of cases of visceral leishmaniasis reported	numeric	EUR	Europe	Country	HRV	Croatia	Year	2019	false													0						0			EN	2021-01-14T03:00:00.000Z
NTD_LEISHVNUM	Number of cases of visceral leishmaniasis reported	numeric	EUR	Europe	Country	CYP	Cyprus	Year	2019	false													0						0			EN	2021-01-14T03:00:00.000Z
NTD_LEISHVNUM	Number of cases of visceral leishmaniasis reported	numeric	EMR	Eastern Mediterranean	Country	EGY	Egypt	Year	2019	false													0						0			EN	2021-01-14T03:00:00.000Z
NTD_LEISHVNUM	Number of cases of visceral leishmaniasis reported	numeric	AMR	Americas	Country	SLV	El Salvador	Year	2019	false													0						0			EN	2021-01-14T03:00:00.000Z
NTD_LEISHVNUM	Number of cases of visceral leishmaniasis reported	numeric	EUR	Europe	Country	KAZ	Kazakhstan	Year	2019	false													0						0			EN	2021-01-14T03:00:00.000Z
NTD_LEISHVNUM	Number of cases of visceral leishmaniasis reported	numeric	EMR	Eastern Mediterranean	Country	LBN	Lebanon	Year	2019	false													0						0			EN	2021-01-14T03:00:00.000Z
NTD_LEISHVNUM	Number of cases of visceral leishmaniasis reported	numeric	EUR	Europe	Country	MLT	Malta	Year	2019	false													0						0			EN	2021-01-14T03:00:00.000Z
NTD_LEISHVNUM	Number of cases of visceral leishmaniasis reported	numeric	AMR	Americas	Country	NIC	Nicaragua	Year	2019	false													0						0			EN	2021-01-14T03:00:00.000Z
NTD_LEISHVNUM	Number of cases of visceral leishmaniasis reported	numeric	AFR	Africa	Country	NGA	Nigeria	Year	2019	false													0						0			EN	2021-08-17T03:00:00.000Z
NTD_LEISHVNUM	Number of cases of visceral leishmaniasis reported	numeric	EMR	Eastern Mediterranean	Country	OMN	Oman	Year	2019	false													0						0			EN	2021-01-14T03:00:00.000Z
NTD_LEISHVNUM	Number of cases of visceral leishmaniasis reported	numeric	EMR	Eastern Mediterranean	Country	SAU	Saudi Arabia	Year	2019	false													0						0			EN	2021-01-14T03:00:00.000Z
NTD_LEISHVNUM	Number of cases of visceral leishmaniasis reported	numeric	AFR	Africa	Country	SEN	Senegal	Year	2019	false													0						0			EN	2021-01-14T03:00:00.000Z
NTD_LEISHVNUM	Number of cases of visceral leishmaniasis reported	numeric	EUR	Europe	Country	SVN	Slovenia	Year	2019	false													0						0			EN	2021-08-17T03:00:00.000Z
NTD_LEISHVNUM	Number of cases of visceral leishmaniasis reported	numeric	SEAR	South-East Asia	Country	THA	Thailand	Year	2019	false													0						0			EN	2021-01-14T03:00:00.000Z
NTD_LEISHVNUM	Number of cases of visceral leishmaniasis reported	numeric	EUR	Europe	Country	TKM	Turkmenistan	Year	2019	false													0						0			EN	2021-01-14T03:00:00.000Z
NTD_LEISHVNUM	Number of cases of visceral leishmaniasis reported	numeric	EUR	Europe	Country	UKR	Ukraine	Year	2019	false													0						0			EN	2021-01-14T03:00:00.000Z
NTD_LEISHVNUM	Number of cases of visceral leishmaniasis reported	numeric	AMR	Americas	Country	URY	Uruguay	Year	2019	false													0						0			EN	2021-08-17T03:00:00.000Z
NTD_LEISHVNUM	Number of cases of visceral leishmaniasis reported	numeric	AMR	Americas	Country	BOL	Bolivia (Plurinational State of)	Year	2019	false													1						1			EN	2021-01-14T03:00:00.000Z
NTD_LEISHVNUM	Number of cases of visceral leishmaniasis reported	numeric	EMR	Eastern Mediterranean	Country	DJI	Djibouti	Year	2019	false													1						1			EN	2021-01-14T03:00:00.000Z
NTD_LEISHVNUM	Number of cases of visceral leishmaniasis reported	numeric	AMR	Americas	Country	GTM	Guatemala	Year	2019	false													1						1			EN	2021-01-14T03:00:00.000Z
NTD_LEISHVNUM	Number of cases of visceral leishmaniasis reported	numeric	AMR	Americas	Country	MEX	Mexico	Year	2019	false													1						1			EN	2021-01-14T03:00:00.000Z
NTD_LEISHVNUM	Number of cases of visceral leishmaniasis reported	numeric	AFR	Africa	Country	UGA	Uganda	Year	2019	false													101						101			EN	2021-01-14T03:00:00.000Z
NTD_LEISHVNUM	Number of cases of visceral leishmaniasis reported	numeric	AFR	Africa	Country	SSD	South Sudan	Year	2019	false													1013						1013			EN	2021-01-14T03:00:00.000Z
NTD_LEISHVNUM	Number of cases of visceral leishmaniasis reported	numeric	AFR	Africa	Country	CMR	Cameroon	Year	2019	false													13						13			EN	2021-08-17T03:00:00.000Z
NTD_LEISHVNUM	Number of cases of visceral leishmaniasis reported	numeric	EMR	Eastern Mediterranean	Country	YEM	Yemen	Year	2019	false													132						132			EN	2021-01-14T03:00:00.000Z
NTD_LEISHVNUM	Number of cases of visceral leishmaniasis reported	numeric	AFR	Africa	Country	ETH	Ethiopia	Year	2019	false													1360						1360			EN	2021-01-14T03:00:00.000Z
NTD_LEISHVNUM	Number of cases of visceral leishmaniasis reported	numeric	EUR	Europe	Country	TJK	Tajikistan	Year	2019	false													15						15			EN	2021-01-14T03:00:00.000Z
NTD_LEISHVNUM	Number of cases of visceral leishmaniasis reported	numeric	AFR	Africa	Country	KEN	Kenya	Year	2019	false													1635						1635			EN	2021-08-17T03:00:00.000Z
NTD_LEISHVNUM	Number of cases of visceral leishmaniasis reported	numeric	WPR	Western Pacific	Country	CHN	China	Year	2019	false													166						166			EN	2021-01-14T03:00:00.000Z
NTD_LEISHVNUM	Number of cases of visceral leishmaniasis reported	numeric	EUR	Europe	Country	ARM	Armenia	Year	2019	false													17						17			EN	2021-01-14T03:00:00.000Z
NTD_LEISHVNUM	Number of cases of visceral leishmaniasis reported	numeric	EMR	Eastern Mediterranean	Country	IRQ	Iraq	Year	2019	false													170						170			EN	2021-01-14T03:00:00.000Z
NTD_LEISHVNUM	Number of cases of visceral leishmaniasis reported	numeric	SEAR	South-East Asia	Country	NPL	Nepal	Year	2019	false													185						185			EN	2021-01-14T03:00:00.000Z
NTD_LEISHVNUM	Number of cases of visceral leishmaniasis reported	numeric	SEAR	South-East Asia	Country	BTN	Bhutan	Year	2019	false													2						2			EN	2021-08-17T03:00:00.000Z
NTD_LEISHVNUM	Number of cases of visceral leishmaniasis reported	numeric	EMR	Eastern Mediterranean	Country	JOR	Jordan	Year	2019	false													2						2			EN	2021-08-17T03:00:00.000Z
NTD_LEISHVNUM	Number of cases of visceral leishmaniasis reported	numeric	EMR	Eastern Mediterranean	Country	AFG	Afghanistan	Year	2019	false													20						20			EN	2021-01-14T03:00:00.000Z
NTD_LEISHVNUM	Number of cases of visceral leishmaniasis reported	numeric	EUR	Europe	Country	FRA	France	Year	2019	false													22						22			EN	2021-08-17T03:00:00.000Z
NTD_LEISHVNUM	Number of cases of visceral leishmaniasis reported	numeric	EUR	Europe	Country	GRC	Greece	Year	2019	false													22						22			EN	2021-08-17T03:00:00.000Z
NTD_LEISHVNUM	Number of cases of visceral leishmaniasis reported	numeric	AMR	Americas	Country	PRY	Paraguay	Year	2019	false													22						22			EN	2021-01-14T03:00:00.000Z
NTD_LEISHVNUM	Number of cases of visceral leishmaniasis reported	numeric	AMR	Americas	Country	VEN	Venezuela (Bolivarian Republic of)	Year	2019	false													23						23			EN	2021-01-14T03:00:00.000Z
NTD_LEISHVNUM	Number of cases of visceral leishmaniasis reported	numeric	AMR	Americas	Country	BRA	Brazil	Year	2019	false													2526						2526			EN	2021-08-17T03:00:00.000Z
NTD_LEISHVNUM	Number of cases of visceral leishmaniasis reported	numeric	EMR	Eastern Mediterranean	Country	TUN	Tunisia	Year	2019	false													27						27			EN	2021-01-14T03:00:00.000Z
NTD_LEISHVNUM	Number of cases of visceral leishmaniasis reported	numeric	EMR	Eastern Mediterranean	Country	LBY	Libya	Year	2019	false													28						28			EN	2021-01-14T03:00:00.000Z
NTD_LEISHVNUM	Number of cases of visceral leishmaniasis reported	numeric	SEAR	South-East Asia	Country	IND	India	Year	2019	false													2822						2822			EN	2021-01-14T03:00:00.000Z
NTD_LEISHVNUM	Number of cases of visceral leishmaniasis reported	numeric	EMR	Eastern Mediterranean	Country	SDN	Sudan	Year	2019	false													2851						2851			EN	2021-08-17T03:00:00.000Z
NTD_LEISHVNUM	Number of cases of visceral leishmaniasis reported	numeric	EMR	Eastern Mediterranean	Country	SOM	Somalia	Year	2019	false													294						294			EN	2021-08-17T03:00:00.000Z
NTD_LEISHVNUM	Number of cases of visceral leishmaniasis reported	numeric	EUR	Europe	Country	BGR	Bulgaria	Year	2019	false													3						3			EN	2021-08-17T03:00:00.000Z
NTD_LEISHVNUM	Number of cases of visceral leishmaniasis reported	numeric	AMR	Americas	Country	HND	Honduras	Year	2019	false													3						3			EN	2021-01-14T03:00:00.000Z
NTD_LEISHVNUM	Number of cases of visceral leishmaniasis reported	numeric	EUR	Europe	Country	UZB	Uzbekistan	Year	2019	false													41						41			EN	2021-01-14T03:00:00.000Z
NTD_LEISHVNUM	Number of cases of visceral leishmaniasis reported	numeric	AFR	Africa	Country	DZA	Algeria	Year	2019	false													46						46			EN	2021-01-14T03:00:00.000Z
NTD_LEISHVNUM	Number of cases of visceral leishmaniasis reported	numeric	EUR	Europe	Country	GEO	Georgia	Year	2019	false													47						47			EN	2021-01-14T03:00:00.000Z
NTD_LEISHVNUM	Number of cases of visceral leishmaniasis reported	numeric	EMR	Eastern Mediterranean	Country	SYR	Syrian Arab Republic	Year	2019	false													47						47			EN	2021-01-14T03:00:00.000Z
NTD_LEISHVNUM	Number of cases of visceral leishmaniasis reported	numeric	AFR	Africa	Country	ERI	Eritrea	Year	2019	false													514						514			EN	2021-01-14T03:00:00.000Z
NTD_LEISHVNUM	Number of cases of visceral leishmaniasis reported	numeric	AMR	Americas	Country	ARG	Argentina	Year	2019	false													6						6			EN	2021-08-17T03:00:00.000Z
NTD_LEISHVNUM	Number of cases of visceral leishmaniasis reported	numeric	EUR	Europe	Country	AZE	Azerbaijan	Year	2019	false													61						61			EN	2021-01-14T03:00:00.000Z
NTD_LEISHVNUM	Number of cases of visceral leishmaniasis reported	numeric	EUR	Europe	Country	ALB	Albania	Year	2019	false													7						7			EN	2021-08-17T03:00:00.000Z
NTD_LEISHVNUM	Number of cases of visceral leishmaniasis reported	numeric	AMR	Americas	Country	COL	Colombia	Year	2019	false													7						7			EN	2021-08-17T03:00:00.000Z
NTD_LEISHVNUM	Number of cases of visceral leishmaniasis reported	numeric	EMR	Eastern Mediterranean	Country	IRN	Iran (Islamic Republic of)	Year	2019	false													72						72			EN	2021-01-14T03:00:00.000Z
NTD_LEISHVNUM	Number of cases of visceral leishmaniasis reported	numeric	EMR	Eastern Mediterranean	Country	MAR	Morocco	Year	2019	false													91						91			EN	2021-01-14T03:00:00.000Z
NTD_LEISHVNUM	Number of cases of visceral leishmaniasis reported	numeric	SEAR	South-East Asia	Country	BGD	Bangladesh	Year	2019	false													97						97			EN	2021-01-14T03:00:00.000Z
NTD_LEISHVNUM	Number of cases of visceral leishmaniasis reported	numeric	AFR	Africa	Country	AGO	Angola	Year	2019	false																			No data	827		EN	2021-01-14T03:00:00.000Z
NTD_LEISHVNUM	Number of cases of visceral leishmaniasis reported	numeric	EUR	Europe	Country	BIH	Bosnia and Herzegovina	Year	2019	false																			No data	827		EN	2021-01-14T03:00:00.000Z
NTD_LEISHVNUM	Number of cases of visceral leishmaniasis reported	numeric	AFR	Africa	Country	CAF	Central African Republic	Year	2019	false																			No data	827		EN	2021-01-14T03:00:00.000Z
NTD_LEISHVNUM	Number of cases of visceral leishmaniasis reported	numeric	AFR	Africa	Country	CIV	Côte d’Ivoire	Year	2019	false																			No data	827		EN	2021-01-14T03:00:00.000Z
NTD_LEISHVNUM	Number of cases of visceral leishmaniasis reported	numeric	AFR	Africa	Country	COD	Democratic Republic of the Congo	Year	2019	false																			No data	827		EN	2021-01-14T03:00:00.000Z
NTD_LEISHVNUM	Number of cases of visceral leishmaniasis reported	numeric	AFR	Africa	Country	GMB	Gambia	Year	2019	false																			No data	827		EN	2021-01-14T03:00:00.000Z
NTD_LEISHVNUM	Number of cases of visceral leishmaniasis reported	numeric	EUR	Europe	Country	ISR	Israel	Year	2019	false																			No data	827		EN	2021-01-14T03:00:00.000Z
NTD_LEISHVNUM	Number of cases of visceral leishmaniasis reported	numeric	EUR	Europe	Country	ITA	Italy	Year	2019	false																			No data	827		EN	2021-01-14T03:00:00.000Z
NTD_LEISHVNUM	Number of cases of visceral leishmaniasis reported	numeric	EUR	Europe	Country	KGZ	Kyrgyzstan	Year	2019	false																			No data	827		EN	2021-01-14T03:00:00.000Z
NTD_LEISHVNUM	Number of cases of visceral leishmaniasis reported	numeric	AFR	Africa	Country	MRT	Mauritania	Year	2019	false																			No data	827		EN	2021-01-14T03:00:00.000Z
NTD_LEISHVNUM	Number of cases of visceral leishmaniasis reported	numeric	EUR	Europe	Country	MCO	Monaco	Year	2019	false																			No data	827		EN	2021-01-14T03:00:00.000Z
NTD_LEISHVNUM	Number of cases of visceral leishmaniasis reported	numeric	EUR	Europe	Country	MNE	Montenegro	Year	2019	false																			No data	827		EN	2021-01-14T03:00:00.000Z
NTD_LEISHVNUM	Number of cases of visceral leishmaniasis reported	numeric	AFR	Africa	Country	NER	Niger	Year	2019	false																			No data	827		EN	2021-01-14T03:00:00.000Z
NTD_LEISHVNUM	Number of cases of visceral leishmaniasis reported	numeric	EMR	Eastern Mediterranean	Country	PAK	Pakistan	Year	2019	false																			No data	827		EN	2021-01-14T03:00:00.000Z
NTD_LEISHVNUM	Number of cases of visceral leishmaniasis reported	numeric	EUR	Europe	Country	PRT	Portugal	Year	2019	false																			No data	827		EN	2021-01-14T03:00:00.000Z
NTD_LEISHVNUM	Number of cases of visceral leishmaniasis reported	numeric	EUR	Europe	Country	MKD	The former Yugoslav Republic of Macedonia	Year	2019	false																			No data	827		EN	2021-01-14T03:00:00.000Z
NTD_LEISHVNUM	Number of cases of visceral leishmaniasis reported	numeric	EUR	Europe	Country	ROU	Romania	Year	2019	false																			No data	827		EN	2021-01-14T03:00:00.000Z
NTD_LEISHVNUM	Number of cases of visceral leishmaniasis reported	numeric	EUR	Europe	Country	SRB	Serbia	Year	2019	false																			No data	827		EN	2021-01-14T03:00:00.000Z
NTD_LEISHVNUM	Number of cases of visceral leishmaniasis reported	numeric	EUR	Europe	Country	ESP	Spain	Year	2019	false																			No data	827		EN	2021-01-14T03:00:00.000Z
NTD_LEISHVNUM	Number of cases of visceral leishmaniasis reported	numeric	SEAR	South-East Asia	Country	LKA	Sri Lanka	Year	2019	false																			No data	827		EN	2021-01-14T03:00:00.000Z
NTD_LEISHVNUM	Number of cases of visceral leishmaniasis reported	numeric	EUR	Europe	Country	TUR	Türkiye	Year	2019	false																			No data	827		EN	2021-01-14T03:00:00.000Z
NTD_LEISHVNUM	Number of cases of visceral leishmaniasis reported	numeric	AFR	Africa	Country	ZMB	Zambia	Year	2019	false																			No data	827		EN	2021-01-14T03:00:00.000Z
NTD_LEISHVNUM	Number of cases of visceral leishmaniasis reported	numeric	AMR	Americas	Country	BOL	Bolivia (Plurinational State of)	Year	2018	false													0						0			EN	2019-12-18T03:00:00.000Z
NTD_LEISHVNUM	Number of cases of visceral leishmaniasis reported	numeric	AMR	Americas	Country	CRI	Costa Rica	Year	2018	false													0						0			EN	2021-08-17T03:00:00.000Z
NTD_LEISHVNUM	Number of cases of visceral leishmaniasis reported	numeric	EUR	Europe	Country	HRV	Croatia	Year	2018	false													0						0			EN	2019-12-18T03:00:00.000Z
NTD_LEISHVNUM	Number of cases of visceral leishmaniasis reported	numeric	EMR	Eastern Mediterranean	Country	EGY	Egypt	Year	2018	false													0						0			EN	2019-12-18T03:00:00.000Z
NTD_LEISHVNUM	Number of cases of visceral leishmaniasis reported	numeric	EUR	Europe	Country	KAZ	Kazakhstan	Year	2018	false													0						0			EN	2019-12-18T03:00:00.000Z
NTD_LEISHVNUM	Number of cases of visceral leishmaniasis reported	numeric	EMR	Eastern Mediterranean	Country	LBN	Lebanon	Year	2018	false													0						0			EN	2021-01-14T03:00:00.000Z
NTD_LEISHVNUM	Number of cases of visceral leishmaniasis reported	numeric	AMR	Americas	Country	MEX	Mexico	Year	2018	false													0						0			EN	2020-02-05T03:00:00.000Z
NTD_LEISHVNUM	Number of cases of visceral leishmaniasis reported	numeric	AMR	Americas	Country	NIC	Nicaragua	Year	2018	false													0						0			EN	2020-02-05T03:00:00.000Z
NTD_LEISHVNUM	Number of cases of visceral leishmaniasis reported	numeric	AFR	Africa	Country	NGA	Nigeria	Year	2018	false													0						0			EN	2021-08-17T03:00:00.000Z
NTD_LEISHVNUM	Number of cases of visceral leishmaniasis reported	numeric	EMR	Eastern Mediterranean	Country	OMN	Oman	Year	2018	false													0						0			EN	2021-01-14T03:00:00.000Z
NTD_LEISHVNUM	Number of cases of visceral leishmaniasis reported	numeric	EUR	Europe	Country	ROU	Romania	Year	2018	false													0						0			EN	2019-12-18T03:00:00.000Z
NTD_LEISHVNUM	Number of cases of visceral leishmaniasis reported	numeric	EUR	Europe	Country	SVN	Slovenia	Year	2018	false													0						0			EN	2019-12-18T03:00:00.000Z
NTD_LEISHVNUM	Number of cases of visceral leishmaniasis reported	numeric	EUR	Europe	Country	TKM	Turkmenistan	Year	2018	false													0						0			EN	2019-12-18T03:00:00.000Z
NTD_LEISHVNUM	Number of cases of visceral leishmaniasis reported	numeric	EUR	Europe	Country	BGR	Bulgaria	Year	2018	false													1						1			EN	2019-12-18T03:00:00.000Z
NTD_LEISHVNUM	Number of cases of visceral leishmaniasis reported	numeric	EUR	Europe	Country	ISR	Israel	Year	2018	false													1						1			EN	2019-12-18T03:00:00.000Z
NTD_LEISHVNUM	Number of cases of visceral leishmaniasis reported	numeric	EMR	Eastern Mediterranean	Country	JOR	Jordan	Year	2018	false													1						1			EN	2019-12-18T03:00:00.000Z
NTD_LEISHVNUM	Number of cases of visceral leishmaniasis reported	numeric	EUR	Europe	Country	MCO	Monaco	Year	2018	false													1						1			EN	2019-12-18T03:00:00.000Z
NTD_LEISHVNUM	Number of cases of visceral leishmaniasis reported	numeric	EMR	Eastern Mediterranean	Country	SAU	Saudi Arabia	Year	2018	false													1						1			EN	2019-12-18T03:00:00.000Z
NTD_LEISHVNUM	Number of cases of visceral leishmaniasis reported	numeric	SEAR	South-East Asia	Country	THA	Thailand	Year	2018	false													1						1			EN	2021-01-14T03:00:00.000Z
NTD_LEISHVNUM	Number of cases of visceral leishmaniasis reported	numeric	AMR	Americas	Country	URY	Uruguay	Year	2018	false													1						1			EN	2020-02-05T03:00:00.000Z
NTD_LEISHVNUM	Number of cases of visceral leishmaniasis reported	numeric	EMR	Eastern Mediterranean	Country	MAR	Morocco	Year	2018	false													106						106			EN	2021-01-14T03:00:00.000Z
NTD_LEISHVNUM	Number of cases of visceral leishmaniasis reported	numeric	EMR	Eastern Mediterranean	Country	DJI	Djibouti	Year	2018	false													12						12			EN	2021-01-14T03:00:00.000Z
NTD_LEISHVNUM	Number of cases of visceral leishmaniasis reported	numeric	EUR	Europe	Country	MKD	The former Yugoslav Republic of Macedonia	Year	2018	false													12						12			EN	2019-12-18T03:00:00.000Z
NTD_LEISHVNUM	Number of cases of visceral leishmaniasis reported	numeric	SEAR	South-East Asia	Country	BGD	Bangladesh	Year	2018	false													124						124			EN	2019-12-18T03:00:00.000Z
NTD_LEISHVNUM	Number of cases of visceral leishmaniasis reported	numeric	AMR	Americas	Country	COL	Colombia	Year	2018	false													15						15			EN	2021-08-17T03:00:00.000Z
NTD_LEISHVNUM	Number of cases of visceral leishmaniasis reported	numeric	EUR	Europe	Country	ARM	Armenia	Year	2018	false													17						17			EN	2019-12-18T03:00:00.000Z
NTD_LEISHVNUM	Number of cases of visceral leishmaniasis reported	numeric	EUR	Europe	Country	FRA	France	Year	2018	false													17						17			EN	2021-01-14T03:00:00.000Z
NTD_LEISHVNUM	Number of cases of visceral leishmaniasis reported	numeric	WPR	Western Pacific	Country	CHN	China	Year	2018	false													180						180			EN	2019-12-18T03:00:00.000Z
NTD_LEISHVNUM	Number of cases of visceral leishmaniasis reported	numeric	AFR	Africa	Country	ETH	Ethiopia	Year	2018	false													1828						1828			EN	2019-12-18T03:00:00.000Z
NTD_LEISHVNUM	Number of cases of visceral leishmaniasis reported	numeric	AFR	Africa	Country	SSD	South Sudan	Year	2018	false													1867						1867			EN	2021-01-14T03:00:00.000Z
NTD_LEISHVNUM	Number of cases of visceral leishmaniasis reported	numeric	AMR	Americas	Country	PRY	Paraguay	Year	2018	false													19						19			EN	2019-12-18T03:00:00.000Z
NTD_LEISHVNUM	Number of cases of visceral leishmaniasis reported	numeric	AMR	Americas	Country	ARG	Argentina	Year	2018	false													2						2			EN	2019-12-18T03:00:00.000Z
NTD_LEISHVNUM	Number of cases of visceral leishmaniasis reported	numeric	AFR	Africa	Country	TCD	Chad	Year	2018	false													2						2			EN	2021-01-14T03:00:00.000Z
NTD_LEISHVNUM	Number of cases of visceral leishmaniasis reported	numeric	EUR	Europe	Country	CYP	Cyprus	Year	2018	false													2						2			EN	2019-12-18T03:00:00.000Z
NTD_LEISHVNUM	Number of cases of visceral leishmaniasis reported	numeric	EUR	Europe	Country	MLT	Malta	Year	2018	false													2						2			EN	2019-12-18T03:00:00.000Z
NTD_LEISHVNUM	Number of cases of visceral leishmaniasis reported	numeric	SEAR	South-East Asia	Country	NPL	Nepal	Year	2018	false													208						208			EN	2019-12-18T03:00:00.000Z
NTD_LEISHVNUM	Number of cases of visceral leishmaniasis reported	numeric	EMR	Eastern Mediterranean	Country	AFG	Afghanistan	Year	2018	false													23						23			EN	2019-12-18T03:00:00.000Z
NTD_LEISHVNUM	Number of cases of visceral leishmaniasis reported	numeric	EMR	Eastern Mediterranean	Country	TUN	Tunisia	Year	2018	false													23						23			EN	2021-08-17T03:00:00.000Z
NTD_LEISHVNUM	Number of cases of visceral leishmaniasis reported	numeric	EMR	Eastern Mediterranean	Country	IRQ	Iraq	Year	2018	false													259						259			EN	2019-12-18T03:00:00.000Z
NTD_LEISHVNUM	Number of cases of visceral leishmaniasis reported	numeric	EMR	Eastern Mediterranean	Country	SDN	Sudan	Year	2018	false													2711						2711			EN	2021-08-17T03:00:00.000Z
NTD_LEISHVNUM	Number of cases of visceral leishmaniasis reported	numeric	AFR	Africa	Country	UGA	Uganda	Year	2018	false													29						29			EN	2019-12-18T03:00:00.000Z
NTD_LEISHVNUM	Number of cases of visceral leishmaniasis reported	numeric	SEAR	South-East Asia	Country	BTN	Bhutan	Year	2018	false													3						3			EN	2021-01-14T03:00:00.000Z
NTD_LEISHVNUM	Number of cases of visceral leishmaniasis reported	numeric	AFR	Africa	Country	CMR	Cameroon	Year	2018	false													3						3			EN	2021-08-17T03:00:00.000Z
NTD_LEISHVNUM	Number of cases of visceral leishmaniasis reported	numeric	AMR	Americas	Country	SLV	El Salvador	Year	2018	false													3						3			EN	2019-12-18T03:00:00.000Z
NTD_LEISHVNUM	Number of cases of visceral leishmaniasis reported	numeric	EUR	Europe	Country	TJK	Tajikistan	Year	2018	false													32						32			EN	2019-12-18T03:00:00.000Z
NTD_LEISHVNUM	Number of cases of visceral leishmaniasis reported	numeric	EMR	Eastern Mediterranean	Country	LBY	Libya	Year	2018	false													34						34			EN	2019-12-18T03:00:00.000Z
NTD_LEISHVNUM	Number of cases of visceral leishmaniasis reported	numeric	EUR	Europe	Country	UZB	Uzbekistan	Year	2018	false													34						34			EN	2019-12-18T03:00:00.000Z
NTD_LEISHVNUM	Number of cases of visceral leishmaniasis reported	numeric	AMR	Americas	Country	BRA	Brazil	Year	2018	false													3460						3460			EN	2021-08-17T03:00:00.000Z
NTD_LEISHVNUM	Number of cases of visceral leishmaniasis reported	numeric	EMR	Eastern Mediterranean	Country	SYR	Syrian Arab Republic	Year	2018	false													38						38			EN	2019-12-18T03:00:00.000Z
NTD_LEISHVNUM	Number of cases of visceral leishmaniasis reported	numeric	AMR	Americas	Country	GTM	Guatemala	Year	2018	false													4						4			EN	2019-12-18T03:00:00.000Z
NTD_LEISHVNUM	Number of cases of visceral leishmaniasis reported	numeric	AFR	Africa	Country	DZA	Algeria	Year	2018	false													40						40			EN	2019-12-18T03:00:00.000Z
NTD_LEISHVNUM	Number of cases of visceral leishmaniasis reported	numeric	EUR	Europe	Country	AZE	Azerbaijan	Year	2018	false													40						40			EN	2019-12-18T03:00:00.000Z
NTD_LEISHVNUM	Number of cases of visceral leishmaniasis reported	numeric	EMR	Eastern Mediterranean	Country	SOM	Somalia	Year	2018	false													411						411			EN	2021-08-17T03:00:00.000Z
NTD_LEISHVNUM	Number of cases of visceral leishmaniasis reported	numeric	AMR	Americas	Country	VEN	Venezuela (Bolivarian Republic of)	Year	2018	false													43						43			EN	2019-12-18T03:00:00.000Z
NTD_LEISHVNUM	Number of cases of visceral leishmaniasis reported	numeric	SEAR	South-East Asia	Country	IND	India	Year	2018	false													4360						4360			EN	2019-12-18T03:00:00.000Z
NTD_LEISHVNUM	Number of cases of visceral leishmaniasis reported	numeric	EUR	Europe	Country	ALB	Albania	Year	2018	false													45						45			EN	2019-12-18T03:00:00.000Z
NTD_LEISHVNUM	Number of cases of visceral leishmaniasis reported	numeric	EUR	Europe	Country	PRT	Portugal	Year	2018	false													5						5			EN	2019-12-18T03:00:00.000Z
NTD_LEISHVNUM	Number of cases of visceral leishmaniasis reported	numeric	AFR	Africa	Country	ERI	Eritrea	Year	2018	false													502						502			EN	2021-08-17T03:00:00.000Z
NTD_LEISHVNUM	Number of cases of visceral leishmaniasis reported	numeric	EUR	Europe	Country	GRC	Greece	Year	2018	false													51						51			EN	2019-12-18T03:00:00.000Z
NTD_LEISHVNUM	Number of cases of visceral leishmaniasis reported	numeric	EUR	Europe	Country	GEO	Georgia	Year	2018	false													52						52			EN	2019-12-18T03:00:00.000Z
NTD_LEISHVNUM	Number of cases of visceral leishmaniasis reported	numeric	EMR	Eastern Mediterranean	Country	YEM	Yemen	Year	2018	false													56						56			EN	2019-12-18T03:00:00.000Z
NTD_LEISHVNUM	Number of cases of visceral leishmaniasis reported	numeric	AFR	Africa	Country	KEN	Kenya	Year	2018	false													590						590			EN	2021-08-17T03:00:00.000Z
NTD_LEISHVNUM	Number of cases of visceral leishmaniasis reported	numeric	EMR	Eastern Mediterranean	Country	IRN	Iran (Islamic Republic of)	Year	2018	false													67						67			EN	2019-12-18T03:00:00.000Z
NTD_LEISHVNUM	Number of cases of visceral leishmaniasis reported	numeric	EUR	Europe	Country	ITA	Italy	Year	2018	false													72						72			EN	2019-12-18T03:00:00.000Z
NTD_LEISHVNUM	Number of cases of visceral leishmaniasis reported	numeric	AMR	Americas	Country	HND	Honduras	Year	2018	false													8						8			EN	2019-12-18T03:00:00.000Z
NTD_LEISHVNUM	Number of cases of visceral leishmaniasis reported	numeric	AFR	Africa	Country	AGO	Angola	Year	2018	false																			No data	827		EN	2019-12-18T03:00:00.000Z
NTD_LEISHVNUM	Number of cases of visceral leishmaniasis reported	numeric	EUR	Europe	Country	BIH	Bosnia and Herzegovina	Year	2018	false																			No data	827		EN	2019-12-18T03:00:00.000Z
NTD_LEISHVNUM	Number of cases of visceral leishmaniasis reported	numeric	AFR	Africa	Country	CAF	Central African Republic	Year	2018	false																			No data	827		EN	2019-12-18T03:00:00.000Z
NTD_LEISHVNUM	Number of cases of visceral leishmaniasis reported	numeric	AFR	Africa	Country	CIV	Côte d’Ivoire	Year	2018	false																			No data	827		EN	2019-12-18T03:00:00.000Z
NTD_LEISHVNUM	Number of cases of visceral leishmaniasis reported	numeric	AFR	Africa	Country	COD	Democratic Republic of the Congo	Year	2018	false																			No data	827		EN	2019-12-18T03:00:00.000Z
NTD_LEISHVNUM	Number of cases of visceral leishmaniasis reported	numeric	AFR	Africa	Country	GMB	Gambia	Year	2018	false																			No data	827		EN	2019-12-18T03:00:00.000Z
NTD_LEISHVNUM	Number of cases of visceral leishmaniasis reported	numeric	EUR	Europe	Country	KGZ	Kyrgyzstan	Year	2018	false																			No data	827		EN	2019-12-18T03:00:00.000Z
NTD_LEISHVNUM	Number of cases of visceral leishmaniasis reported	numeric	AFR	Africa	Country	MRT	Mauritania	Year	2018	false																			No data	827		EN	2019-12-18T03:00:00.000Z
NTD_LEISHVNUM	Number of cases of visceral leishmaniasis reported	numeric	EUR	Europe	Country	MNE	Montenegro	Year	2018	false																			No data	827		EN	2019-12-18T03:00:00.000Z
NTD_LEISHVNUM	Number of cases of visceral leishmaniasis reported	numeric	AFR	Africa	Country	NER	Niger	Year	2018	false																			No data	827		EN	2019-12-18T03:00:00.000Z
NTD_LEISHVNUM	Number of cases of visceral leishmaniasis reported	numeric	EMR	Eastern Mediterranean	Country	PAK	Pakistan	Year	2018	false																			No data	827		EN	2019-12-18T03:00:00.000Z
NTD_LEISHVNUM	Number of cases of visceral leishmaniasis reported	numeric	AFR	Africa	Country	SEN	Senegal	Year	2018	false																			No data	827		EN	2019-12-18T03:00:00.000Z
NTD_LEISHVNUM	Number of cases of visceral leishmaniasis reported	numeric	EUR	Europe	Country	SRB	Serbia	Year	2018	false																			No data	827		EN	2019-12-18T03:00:00.000Z
NTD_LEISHVNUM	Number of cases of visceral leishmaniasis reported	numeric	EUR	Europe	Country	ESP	Spain	Year	2018	false																			No data	827		EN	2020-02-05T03:00:00.000Z
NTD_LEISHVNUM	Number of cases of visceral leishmaniasis reported	numeric	SEAR	South-East Asia	Country	LKA	Sri Lanka	Year	2018	false																			No data	827		EN	2021-01-14T03:00:00.000Z
NTD_LEISHVNUM	Number of cases of visceral leishmaniasis reported	numeric	EUR	Europe	Country	TUR	Türkiye	Year	2018	false																			No data	827		EN	2019-12-18T03:00:00.000Z
NTD_LEISHVNUM	Number of cases of visceral leishmaniasis reported	numeric	EUR	Europe	Country	UKR	Ukraine	Year	2018	false																			No data	827		EN	2019-12-18T03:00:00.000Z
NTD_LEISHVNUM	Number of cases of visceral leishmaniasis reported	numeric	AFR	Africa	Country	ZMB	Zambia	Year	2018	false																			No data	827		EN	2019-12-18T03:00:00.000Z
NTD_LEISHVNUM	Number of cases of visceral leishmaniasis reported	numeric	AMR	Americas	Country	BOL	Bolivia (Plurinational State of)	Year	2017	false													0						0			EN	2018-10-17T03:00:00.000Z
NTD_LEISHVNUM	Number of cases of visceral leishmaniasis reported	numeric	EUR	Europe	Country	BIH	Bosnia and Herzegovina	Year	2017	false													0						0			EN	2018-10-17T03:00:00.000Z
NTD_LEISHVNUM	Number of cases of visceral leishmaniasis reported	numeric	EUR	Europe	Country	BGR	Bulgaria	Year	2017	false													0						0			EN	2018-10-17T03:00:00.000Z
NTD_LEISHVNUM	Number of cases of visceral leishmaniasis reported	numeric	AFR	Africa	Country	CMR	Cameroon	Year	2017	false													0						0			EN	2019-12-18T03:00:00.000Z
NTD_LEISHVNUM	Number of cases of visceral leishmaniasis reported	numeric	AFR	Africa	Country	TCD	Chad	Year	2017	false													0						0			EN	2019-12-18T03:00:00.000Z
NTD_LEISHVNUM	Number of cases of visceral leishmaniasis reported	numeric	AMR	Americas	Country	CRI	Costa Rica	Year	2017	false													0						0			EN	2021-08-17T03:00:00.000Z
NTD_LEISHVNUM	Number of cases of visceral leishmaniasis reported	numeric	EMR	Eastern Mediterranean	Country	EGY	Egypt	Year	2017	false													0						0			EN	2018-10-17T03:00:00.000Z
NTD_LEISHVNUM	Number of cases of visceral leishmaniasis reported	numeric	EMR	Eastern Mediterranean	Country	JOR	Jordan	Year	2017	false													0						0			EN	2018-10-17T03:00:00.000Z
NTD_LEISHVNUM	Number of cases of visceral leishmaniasis reported	numeric	EUR	Europe	Country	KAZ	Kazakhstan	Year	2017	false													0						0			EN	2021-01-14T03:00:00.000Z
NTD_LEISHVNUM	Number of cases of visceral leishmaniasis reported	numeric	EMR	Eastern Mediterranean	Country	LBN	Lebanon	Year	2017	false													0						0			EN	2021-01-14T03:00:00.000Z
NTD_LEISHVNUM	Number of cases of visceral leishmaniasis reported	numeric	AMR	Americas	Country	NIC	Nicaragua	Year	2017	false													0						0			EN	2018-10-17T03:00:00.000Z
NTD_LEISHVNUM	Number of cases of visceral leishmaniasis reported	numeric	AFR	Africa	Country	NGA	Nigeria	Year	2017	false													0						0			EN	2019-12-18T03:00:00.000Z
NTD_LEISHVNUM	Number of cases of visceral leishmaniasis reported	numeric	EUR	Europe	Country	SRB	Serbia	Year	2017	false													0						0			EN	2018-10-17T03:00:00.000Z
NTD_LEISHVNUM	Number of cases of visceral leishmaniasis reported	numeric	EUR	Europe	Country	SVN	Slovenia	Year	2017	false													0						0			EN	2018-10-17T03:00:00.000Z
NTD_LEISHVNUM	Number of cases of visceral leishmaniasis reported	numeric	EUR	Europe	Country	TKM	Turkmenistan	Year	2017	false													0						0			EN	2018-10-17T03:00:00.000Z
NTD_LEISHVNUM	Number of cases of visceral leishmaniasis reported	numeric	EUR	Europe	Country	UKR	Ukraine	Year	2017	false													0						0			EN	2018-10-17T03:00:00.000Z
NTD_LEISHVNUM	Number of cases of visceral leishmaniasis reported	numeric	AMR	Americas	Country	URY	Uruguay	Year	2017	false													0						0			EN	2021-08-17T03:00:00.000Z
NTD_LEISHVNUM	Number of cases of visceral leishmaniasis reported	numeric	AFR	Africa	Country	ZMB	Zambia	Year	2017	false													0						0			EN	2019-12-18T03:00:00.000Z
NTD_LEISHVNUM	Number of cases of visceral leishmaniasis reported	numeric	SEAR	South-East Asia	Country	BTN	Bhutan	Year	2017	false													1						1			EN	2021-01-14T03:00:00.000Z
NTD_LEISHVNUM	Number of cases of visceral leishmaniasis reported	numeric	EUR	Europe	Country	CYP	Cyprus	Year	2017	false													1						1			EN	2018-10-17T03:00:00.000Z
NTD_LEISHVNUM	Number of cases of visceral leishmaniasis reported	numeric	AMR	Americas	Country	MEX	Mexico	Year	2017	false													1						1			EN	2018-10-17T03:00:00.000Z
NTD_LEISHVNUM	Number of cases of visceral leishmaniasis reported	numeric	EUR	Europe	Country	ROU	Romania	Year	2017	false													1						1			EN	2018-10-17T03:00:00.000Z
NTD_LEISHVNUM	Number of cases of visceral leishmaniasis reported	numeric	SEAR	South-East Asia	Country	THA	Thailand	Year	2017	false													1						1			EN	2021-08-17T03:00:00.000Z
NTD_LEISHVNUM	Number of cases of visceral leishmaniasis reported	numeric	EMR	Eastern Mediterranean	Country	MAR	Morocco	Year	2017	false													106						106			EN	2018-10-17T03:00:00.000Z
NTD_LEISHVNUM	Number of cases of visceral leishmaniasis reported	numeric	EMR	Eastern Mediterranean	Country	AFG	Afghanistan	Year	2017	false													14						14			EN	2018-10-17T03:00:00.000Z
NTD_LEISHVNUM	Number of cases of visceral leishmaniasis reported	numeric	AFR	Africa	Country	ETH	Ethiopia	Year	2017	false													1490						1490			EN	2018-10-17T03:00:00.000Z
NTD_LEISHVNUM	Number of cases of visceral leishmaniasis reported	numeric	EUR	Europe	Country	FRA	France	Year	2017	false													15						15			EN	2021-08-17T03:00:00.000Z
NTD_LEISHVNUM	Number of cases of visceral leishmaniasis reported	numeric	EUR	Europe	Country	ARM	Armenia	Year	2017	false													17						17			EN	2018-10-17T03:00:00.000Z
NTD_LEISHVNUM	Number of cases of visceral leishmaniasis reported	numeric	EMR	Eastern Mediterranean	Country	IRQ	Iraq	Year	2017	false													172						172			EN	2018-10-17T03:00:00.000Z
NTD_LEISHVNUM	Number of cases of visceral leishmaniasis reported	numeric	EMR	Eastern Mediterranean	Country	LBY	Libya	Year	2017	false													18						18			EN	2018-10-17T03:00:00.000Z
NTD_LEISHVNUM	Number of cases of visceral leishmaniasis reported	numeric	WPR	Western Pacific	Country	CHN	China	Year	2017	false													190						190			EN	2018-10-17T03:00:00.000Z
NTD_LEISHVNUM	Number of cases of visceral leishmaniasis reported	numeric	EUR	Europe	Country	ESP	Spain	Year	2017	false													196						196			EN	2019-12-18T03:00:00.000Z
NTD_LEISHVNUM	Number of cases of visceral leishmaniasis reported	numeric	AMR	Americas	Country	SLV	El Salvador	Year	2017	false													2						2			EN	2018-10-17T03:00:00.000Z
NTD_LEISHVNUM	Number of cases of visceral leishmaniasis reported	numeric	AMR	Americas	Country	GTM	Guatemala	Year	2017	false													2						2			EN	2018-10-17T03:00:00.000Z
NTD_LEISHVNUM	Number of cases of visceral leishmaniasis reported	numeric	EMR	Eastern Mediterranean	Country	OMN	Oman	Year	2017	false													2						2			EN	2021-08-17T03:00:00.000Z
NTD_LEISHVNUM	Number of cases of visceral leishmaniasis reported	numeric	SEAR	South-East Asia	Country	BGD	Bangladesh	Year	2017	false													210						210			EN	2019-12-18T03:00:00.000Z
NTD_LEISHVNUM	Number of cases of visceral leishmaniasis reported	numeric	EUR	Europe	Country	ALB	Albania	Year	2017	false													22						22			EN	2021-01-14T03:00:00.000Z
NTD_LEISHVNUM	Number of cases of visceral leishmaniasis reported	numeric	EUR	Europe	Country	TJK	Tajikistan	Year	2017	false													23						23			EN	2021-01-14T03:00:00.000Z
NTD_LEISHVNUM	Number of cases of visceral leishmaniasis reported	numeric	EMR	Eastern Mediterranean	Country	TUN	Tunisia	Year	2017	false													23						23			EN	2018-10-17T03:00:00.000Z
NTD_LEISHVNUM	Number of cases of visceral leishmaniasis reported	numeric	SEAR	South-East Asia	Country	NPL	Nepal	Year	2017	false													244						244			EN	2019-12-18T03:00:00.000Z
NTD_LEISHVNUM	Number of cases of visceral leishmaniasis reported	numeric	AMR	Americas	Country	COL	Colombia	Year	2017	false													29						29			EN	2018-10-17T03:00:00.000Z
NTD_LEISHVNUM	Number of cases of visceral leishmaniasis reported	numeric	AFR	Africa	Country	UGA	Uganda	Year	2017	false													31						31			EN	2018-10-17T03:00:00.000Z
NTD_LEISHVNUM	Number of cases of visceral leishmaniasis reported	numeric	AFR	Africa	Country	DZA	Algeria	Year	2017	false													34						34			EN	2018-10-17T03:00:00.000Z
NTD_LEISHVNUM	Number of cases of visceral leishmaniasis reported	numeric	EMR	Eastern Mediterranean	Country	DJI	Djibouti	Year	2017	false													34						34			EN	2018-10-17T03:00:00.000Z
NTD_LEISHVNUM	Number of cases of visceral leishmaniasis reported	numeric	AMR	Americas	Country	PRY	Paraguay	Year	2017	false													34						34			EN	2018-10-17T03:00:00.000Z
NTD_LEISHVNUM	Number of cases of visceral leishmaniasis reported	numeric	AFR	Africa	Country	SSD	South Sudan	Year	2017	false													3567						3567			EN	2021-01-14T03:00:00.000Z
NTD_LEISHVNUM	Number of cases of visceral leishmaniasis reported	numeric	EUR	Europe	Country	GEO	Georgia	Year	2017	false													38						38			EN	2019-12-18T03:00:00.000Z
NTD_LEISHVNUM	Number of cases of visceral leishmaniasis reported	numeric	EMR	Eastern Mediterranean	Country	SDN	Sudan	Year	2017	false													3894						3894			EN	2018-10-17T03:00:00.000Z
NTD_LEISHVNUM	Number of cases of visceral leishmaniasis reported	numeric	EUR	Europe	Country	MNE	Montenegro	Year	2017	false													4						4			EN	2018-10-17T03:00:00.000Z
NTD_LEISHVNUM	Number of cases of visceral leishmaniasis reported	numeric	EMR	Eastern Mediterranean	Country	SAU	Saudi Arabia	Year	2017	false													4						4			EN	2019-12-18T03:00:00.000Z
NTD_LEISHVNUM	Number of cases of visceral leishmaniasis reported	numeric	AMR	Americas	Country	VEN	Venezuela (Bolivarian Republic of)	Year	2017	false													40						40			EN	2018-10-17T03:00:00.000Z
NTD_LEISHVNUM	Number of cases of visceral leishmaniasis reported	numeric	AMR	Americas	Country	BRA	Brazil	Year	2017	false													4098						4098			EN	2021-08-17T03:00:00.000Z
NTD_LEISHVNUM	Number of cases of visceral leishmaniasis reported	numeric	EMR	Eastern Mediterranean	Country	YEM	Yemen	Year	2017	false													44						44			EN	2019-12-18T03:00:00.000Z
NTD_LEISHVNUM	Number of cases of visceral leishmaniasis reported	numeric	EUR	Europe	Country	UZB	Uzbekistan	Year	2017	false													49						49			EN	2021-01-14T03:00:00.000Z
NTD_LEISHVNUM	Number of cases of visceral leishmaniasis reported	numeric	EUR	Europe	Country	MLT	Malta	Year	2017	false													5						5			EN	2018-10-17T03:00:00.000Z
NTD_LEISHVNUM	Number of cases of visceral leishmaniasis reported	numeric	EUR	Europe	Country	AZE	Azerbaijan	Year	2017	false													51						51			EN	2018-10-17T03:00:00.000Z
NTD_LEISHVNUM	Number of cases of visceral leishmaniasis reported	numeric	EMR	Eastern Mediterranean	Country	SYR	Syrian Arab Republic	Year	2017	false													55						55			EN	2021-01-14T03:00:00.000Z
NTD_LEISHVNUM	Number of cases of visceral leishmaniasis reported	numeric	SEAR	South-East Asia	Country	IND	India	Year	2017	false													5758						5758			EN	2018-10-17T03:00:00.000Z
NTD_LEISHVNUM	Number of cases of visceral leishmaniasis reported	numeric	EMR	Eastern Mediterranean	Country	IRN	Iran (Islamic Republic of)	Year	2017	false													60						60			EN	2019-12-18T03:00:00.000Z
NTD_LEISHVNUM	Number of cases of visceral leishmaniasis reported	numeric	AMR	Americas	Country	HND	Honduras	Year	2017	false													8						8			EN	2018-10-17T03:00:00.000Z
NTD_LEISHVNUM	Number of cases of visceral leishmaniasis reported	numeric	EUR	Europe	Country	GRC	Greece	Year	2017	false													83						83			EN	2021-01-14T03:00:00.000Z
NTD_LEISHVNUM	Number of cases of visceral leishmaniasis reported	numeric	EMR	Eastern Mediterranean	Country	SOM	Somalia	Year	2017	false													857						857			EN	2021-01-14T03:00:00.000Z
NTD_LEISHVNUM	Number of cases of visceral leishmaniasis reported	numeric	AMR	Americas	Country	ARG	Argentina	Year	2017	false													9						9			EN	2018-10-17T03:00:00.000Z
NTD_LEISHVNUM	Number of cases of visceral leishmaniasis reported	numeric	EUR	Europe	Country	MKD	The former Yugoslav Republic of Macedonia	Year	2017	false													9						9			EN	2018-10-17T03:00:00.000Z
NTD_LEISHVNUM	Number of cases of visceral leishmaniasis reported	numeric	AFR	Africa	Country	KEN	Kenya	Year	2017	false													950						950			EN	2019-12-18T03:00:00.000Z
NTD_LEISHVNUM	Number of cases of visceral leishmaniasis reported	numeric	AFR	Africa	Country	AGO	Angola	Year	2017	false																			No data	827		EN	2018-10-17T03:00:00.000Z
NTD_LEISHVNUM	Number of cases of visceral leishmaniasis reported	numeric	AFR	Africa	Country	CAF	Central African Republic	Year	2017	false																			No data	827		EN	2018-10-17T03:00:00.000Z
NTD_LEISHVNUM	Number of cases of visceral leishmaniasis reported	numeric	AFR	Africa	Country	CIV	Côte d’Ivoire	Year	2017	false																			No data	827		EN	2021-08-17T03:00:00.000Z
NTD_LEISHVNUM	Number of cases of visceral leishmaniasis reported	numeric	EUR	Europe	Country	HRV	Croatia	Year	2017	false																			No data	827		EN	2019-12-18T03:00:00.000Z
NTD_LEISHVNUM	Number of cases of visceral leishmaniasis reported	numeric	AFR	Africa	Country	COD	Democratic Republic of the Congo	Year	2017	false																			No data	827		EN	2018-10-17T03:00:00.000Z
NTD_LEISHVNUM	Number of cases of visceral leishmaniasis reported	numeric	AFR	Africa	Country	ERI	Eritrea	Year	2017	false																			No data	827		EN	2018-10-17T03:00:00.000Z
NTD_LEISHVNUM	Number of cases of visceral leishmaniasis reported	numeric	AFR	Africa	Country	GMB	Gambia	Year	2017	false																			No data	827		EN	2018-10-17T03:00:00.000Z
NTD_LEISHVNUM	Number of cases of visceral leishmaniasis reported	numeric	EUR	Europe	Country	ISR	Israel	Year	2017	false																			No data	827		EN	2018-10-17T03:00:00.000Z
NTD_LEISHVNUM	Number of cases of visceral leishmaniasis reported	numeric	EUR	Europe	Country	ITA	Italy	Year	2017	false																			No data	827		EN	2018-10-17T03:00:00.000Z
NTD_LEISHVNUM	Number of cases of visceral leishmaniasis reported	numeric	EUR	Europe	Country	KGZ	Kyrgyzstan	Year	2017	false																			No data	827		EN	2018-10-17T03:00:00.000Z
NTD_LEISHVNUM	Number of cases of visceral leishmaniasis reported	numeric	AFR	Africa	Country	MRT	Mauritania	Year	2017	false																			No data	827		EN	2018-10-17T03:00:00.000Z
NTD_LEISHVNUM	Number of cases of visceral leishmaniasis reported	numeric	EUR	Europe	Country	MCO	Monaco	Year	2017	false																			No data	827		EN	2018-10-17T03:00:00.000Z
NTD_LEISHVNUM	Number of cases of visceral leishmaniasis reported	numeric	AFR	Africa	Country	NER	Niger	Year	2017	false																			No data	827		EN	2018-10-17T03:00:00.000Z
NTD_LEISHVNUM	Number of cases of visceral leishmaniasis reported	numeric	EMR	Eastern Mediterranean	Country	PAK	Pakistan	Year	2017	false																			No data	827		EN	2018-10-17T03:00:00.000Z
NTD_LEISHVNUM	Number of cases of visceral leishmaniasis reported	numeric	EUR	Europe	Country	PRT	Portugal	Year	2017	false																			No data	827		EN	2018-10-17T03:00:00.000Z
NTD_LEISHVNUM	Number of cases of visceral leishmaniasis reported	numeric	AFR	Africa	Country	SEN	Senegal	Year	2017	false																			No data	827		EN	2018-10-17T03:00:00.000Z
NTD_LEISHVNUM	Number of cases of visceral leishmaniasis reported	numeric	SEAR	South-East Asia	Country	LKA	Sri Lanka	Year	2017	false																			No data	827		EN	2018-10-17T03:00:00.000Z
NTD_LEISHVNUM	Number of cases of visceral leishmaniasis reported	numeric	EUR	Europe	Country	TUR	Türkiye	Year	2017	false																			No data	827		EN	2018-10-17T03:00:00.000Z
NTD_LEISHVNUM	Number of cases of visceral leishmaniasis reported	numeric	AMR	Americas	Country	BOL	Bolivia (Plurinational State of)	Year	2016	false													0						0			EN	2017-06-28T03:00:00.000Z
NTD_LEISHVNUM	Number of cases of visceral leishmaniasis reported	numeric	EUR	Europe	Country	BIH	Bosnia and Herzegovina	Year	2016	false													0						0			EN	2017-06-28T03:00:00.000Z
NTD_LEISHVNUM	Number of cases of visceral leishmaniasis reported	numeric	AMR	Americas	Country	CRI	Costa Rica	Year	2016	false													0						0			EN	2021-08-17T03:00:00.000Z
NTD_LEISHVNUM	Number of cases of visceral leishmaniasis reported	numeric	EUR	Europe	Country	HRV	Croatia	Year	2016	false													0						0			EN	2021-08-17T03:00:00.000Z
NTD_LEISHVNUM	Number of cases of visceral leishmaniasis reported	numeric	EMR	Eastern Mediterranean	Country	EGY	Egypt	Year	2016	false													0						0			EN	2018-10-17T03:00:00.000Z
NTD_LEISHVNUM	Number of cases of visceral leishmaniasis reported	numeric	AMR	Americas	Country	SLV	El Salvador	Year	2016	false													0						0			EN	2018-10-17T03:00:00.000Z
NTD_LEISHVNUM	Number of cases of visceral leishmaniasis reported	numeric	EMR	Eastern Mediterranean	Country	JOR	Jordan	Year	2016	false													0						0			EN	2017-09-15T03:00:00.000Z
NTD_LEISHVNUM	Number of cases of visceral leishmaniasis reported	numeric	EUR	Europe	Country	KAZ	Kazakhstan	Year	2016	false													0						0			EN	2017-09-15T03:00:00.000Z
NTD_LEISHVNUM	Number of cases of visceral leishmaniasis reported	numeric	EMR	Eastern Mediterranean	Country	LBN	Lebanon	Year	2016	false													0						0			EN	2017-09-15T03:00:00.000Z
NTD_LEISHVNUM	Number of cases of visceral leishmaniasis reported	numeric	EUR	Europe	Country	MLT	Malta	Year	2016	false													0						0			EN	2018-10-17T03:00:00.000Z
NTD_LEISHVNUM	Number of cases of visceral leishmaniasis reported	numeric	AMR	Americas	Country	MEX	Mexico	Year	2016	false													0						0			EN	2018-10-17T03:00:00.000Z
NTD_LEISHVNUM	Number of cases of visceral leishmaniasis reported	numeric	AMR	Americas	Country	NIC	Nicaragua	Year	2016	false													0						0			EN	2018-10-17T03:00:00.000Z
NTD_LEISHVNUM	Number of cases of visceral leishmaniasis reported	numeric	AFR	Africa	Country	NGA	Nigeria	Year	2016	false													0						0			EN	2019-12-18T03:00:00.000Z
NTD_LEISHVNUM	Number of cases of visceral leishmaniasis reported	numeric	EUR	Europe	Country	SRB	Serbia	Year	2016	false													0						0			EN	2018-10-17T03:00:00.000Z
NTD_LEISHVNUM	Number of cases of visceral leishmaniasis reported	numeric	EUR	Europe	Country	SVN	Slovenia	Year	2016	false													0						0			EN	2018-10-17T03:00:00.000Z
NTD_LEISHVNUM	Number of cases of visceral leishmaniasis reported	numeric	SEAR	South-East Asia	Country	THA	Thailand	Year	2016	false													0						0			EN	2021-08-17T03:00:00.000Z
NTD_LEISHVNUM	Number of cases of visceral leishmaniasis reported	numeric	AMR	Americas	Country	URY	Uruguay	Year	2016	false													0						0			EN	2021-08-17T03:00:00.000Z
NTD_LEISHVNUM	Number of cases of visceral leishmaniasis reported	numeric	EMR	Eastern Mediterranean	Country	YEM	Yemen	Year	2016	false													0						0			EN	2021-08-17T03:00:00.000Z
NTD_LEISHVNUM	Number of cases of visceral leishmaniasis reported	numeric	AFR	Africa	Country	ZMB	Zambia	Year	2016	false													0						0			EN	2019-12-18T03:00:00.000Z
NTD_LEISHVNUM	Number of cases of visceral leishmaniasis reported	numeric	EUR	Europe	Country	CYP	Cyprus	Year	2016	false													1						1			EN	2018-10-17T03:00:00.000Z
NTD_LEISHVNUM	Number of cases of visceral leishmaniasis reported	numeric	EUR	Europe	Country	ISR	Israel	Year	2016	false													1						1			EN	2017-06-28T03:00:00.000Z
NTD_LEISHVNUM	Number of cases of visceral leishmaniasis reported	numeric	EUR	Europe	Country	ROU	Romania	Year	2016	false													1						1			EN	2018-10-17T03:00:00.000Z
NTD_LEISHVNUM	Number of cases of visceral leishmaniasis reported	numeric	EUR	Europe	Country	TKM	Turkmenistan	Year	2016	false													1						1			EN	2018-10-17T03:00:00.000Z
NTD_LEISHVNUM	Number of cases of visceral leishmaniasis reported	numeric	EUR	Europe	Country	UKR	Ukraine	Year	2016	false													1						1			EN	2018-10-17T03:00:00.000Z
NTD_LEISHVNUM	Number of cases of visceral leishmaniasis reported	numeric	EMR	Eastern Mediterranean	Country	LBY	Libya	Year	2016	false													10						10			EN	2018-10-17T03:00:00.000Z
NTD_LEISHVNUM	Number of cases of visceral leishmaniasis reported	numeric	AMR	Americas	Country	ARG	Argentina	Year	2016	false													11						11			EN	2017-06-28T03:00:00.000Z
NTD_LEISHVNUM	Number of cases of visceral leishmaniasis reported	numeric	EUR	Europe	Country	ALB	Albania	Year	2016	false													15						15			EN	2017-09-15T03:00:00.000Z
NTD_LEISHVNUM	Number of cases of visceral leishmaniasis reported	numeric	AFR	Africa	Country	ETH	Ethiopia	Year	2016	false													1593						1593			EN	2017-09-15T03:00:00.000Z
NTD_LEISHVNUM	Number of cases of visceral leishmaniasis reported	numeric	EUR	Europe	Country	ARM	Armenia	Year	2016	false													17						17			EN	2017-06-28T03:00:00.000Z
NTD_LEISHVNUM	Number of cases of visceral leishmaniasis reported	numeric	EMR	Eastern Mediterranean	Country	TUN	Tunisia	Year	2016	false													17						17			EN	2017-09-15T03:00:00.000Z
NTD_LEISHVNUM	Number of cases of visceral leishmaniasis reported	numeric	EUR	Europe	Country	ESP	Spain	Year	2016	false													176						176			EN	2021-01-14T03:00:00.000Z
NTD_LEISHVNUM	Number of cases of visceral leishmaniasis reported	numeric	EMR	Eastern Mediterranean	Country	IRQ	Iraq	Year	2016	false													183						183			EN	2018-10-17T03:00:00.000Z
NTD_LEISHVNUM	Number of cases of visceral leishmaniasis reported	numeric	AMR	Americas	Country	GTM	Guatemala	Year	2016	false													2						2			EN	2017-09-15T03:00:00.000Z
NTD_LEISHVNUM	Number of cases of visceral leishmaniasis reported	numeric	EUR	Europe	Country	TUR	Türkiye	Year	2016	false													23						23			EN	2017-06-28T03:00:00.000Z
NTD_LEISHVNUM	Number of cases of visceral leishmaniasis reported	numeric	SEAR	South-East Asia	Country	NPL	Nepal	Year	2016	false													237						237			EN	2019-12-18T03:00:00.000Z
NTD_LEISHVNUM	Number of cases of visceral leishmaniasis reported	numeric	EMR	Eastern Mediterranean	Country	SYR	Syrian Arab Republic	Year	2016	false													25						25			EN	2017-09-15T03:00:00.000Z
NTD_LEISHVNUM	Number of cases of visceral leishmaniasis reported	numeric	EUR	Europe	Country	TJK	Tajikistan	Year	2016	false													25						25			EN	2017-06-28T03:00:00.000Z
NTD_LEISHVNUM	Number of cases of visceral leishmaniasis reported	numeric	SEAR	South-East Asia	Country	BGD	Bangladesh	Year	2016	false													258						258			EN	2019-12-18T03:00:00.000Z
NTD_LEISHVNUM	Number of cases of visceral leishmaniasis reported	numeric	EUR	Europe	Country	BGR	Bulgaria	Year	2016	false													3						3			EN	2017-06-28T03:00:00.000Z
NTD_LEISHVNUM	Number of cases of visceral leishmaniasis reported	numeric	AMR	Americas	Country	BRA	Brazil	Year	2016	false													3123						3123			EN	2021-08-17T03:00:00.000Z
NTD_LEISHVNUM	Number of cases of visceral leishmaniasis reported	numeric	WPR	Western Pacific	Country	CHN	China	Year	2016	false													321						321			EN	2018-10-17T03:00:00.000Z
NTD_LEISHVNUM	Number of cases of visceral leishmaniasis reported	numeric	AMR	Americas	Country	VEN	Venezuela (Bolivarian Republic of)	Year	2016	false													33						33			EN	2017-06-28T03:00:00.000Z
NTD_LEISHVNUM	Number of cases of visceral leishmaniasis reported	numeric	AFR	Africa	Country	UGA	Uganda	Year	2016	false													35						35			EN	2018-10-17T03:00:00.000Z
NTD_LEISHVNUM	Number of cases of visceral leishmaniasis reported	numeric	AMR	Americas	Country	COL	Colombia	Year	2016	false													37						37			EN	2017-09-15T03:00:00.000Z
NTD_LEISHVNUM	Number of cases of visceral leishmaniasis reported	numeric	EUR	Europe	Country	UZB	Uzbekistan	Year	2016	false													38						38			EN	2017-09-15T03:00:00.000Z
NTD_LEISHVNUM	Number of cases of visceral leishmaniasis reported	numeric	EMR	Eastern Mediterranean	Country	SDN	Sudan	Year	2016	false													3810						3810			EN	2017-09-15T03:00:00.000Z
NTD_LEISHVNUM	Number of cases of visceral leishmaniasis reported	numeric	EMR	Eastern Mediterranean	Country	SAU	Saudi Arabia	Year	2016	false													4						4			EN	2018-10-17T03:00:00.000Z
NTD_LEISHVNUM	Number of cases of visceral leishmaniasis reported	numeric	AFR	Africa	Country	SSD	South Sudan	Year	2016	false													4285						4285			EN	2018-10-17T03:00:00.000Z
NTD_LEISHVNUM	Number of cases of visceral leishmaniasis reported	numeric	EUR	Europe	Country	AZE	Azerbaijan	Year	2016	false													44						44			EN	2017-06-28T03:00:00.000Z
NTD_LEISHVNUM	Number of cases of visceral leishmaniasis reported	numeric	EUR	Europe	Country	GEO	Georgia	Year	2016	false													49						49			EN	2021-01-14T03:00:00.000Z
NTD_LEISHVNUM	Number of cases of visceral leishmaniasis reported	numeric	EUR	Europe	Country	ITA	Italy	Year	2016	false													49						49			EN	2018-10-17T03:00:00.000Z
NTD_LEISHVNUM	Number of cases of visceral leishmaniasis reported	numeric	EUR	Europe	Country	MKD	The former Yugoslav Republic of Macedonia	Year	2016	false													5						5			EN	2017-06-28T03:00:00.000Z
NTD_LEISHVNUM	Number of cases of visceral leishmaniasis reported	numeric	EUR	Europe	Country	GRC	Greece	Year	2016	false													57						57			EN	2017-06-28T03:00:00.000Z
NTD_LEISHVNUM	Number of cases of visceral leishmaniasis reported	numeric	EUR	Europe	Country	MNE	Montenegro	Year	2016	false													6						6			EN	2017-06-28T03:00:00.000Z
NTD_LEISHVNUM	Number of cases of visceral leishmaniasis reported	numeric	EMR	Eastern Mediterranean	Country	IRN	Iran (Islamic Republic of)	Year	2016	false													61						61			EN	2019-12-18T03:00:00.000Z
NTD_LEISHVNUM	Number of cases of visceral leishmaniasis reported	numeric	SEAR	South-East Asia	Country	IND	India	Year	2016	false													6249						6249			EN	2017-09-15T03:00:00.000Z
NTD_LEISHVNUM	Number of cases of visceral leishmaniasis reported	numeric	AMR	Americas	Country	PRY	Paraguay	Year	2016	false													64						64			EN	2017-09-15T03:00:00.000Z
NTD_LEISHVNUM	Number of cases of visceral leishmaniasis reported	numeric	AFR	Africa	Country	KEN	Kenya	Year	2016	false													692						692			EN	2017-09-15T03:00:00.000Z
NTD_LEISHVNUM	Number of cases of visceral leishmaniasis reported	numeric	AMR	Americas	Country	HND	Honduras	Year	2016	false													7						7			EN	2017-09-15T03:00:00.000Z
NTD_LEISHVNUM	Number of cases of visceral leishmaniasis reported	numeric	AFR	Africa	Country	DZA	Algeria	Year	2016	false													74						74			EN	2018-10-17T03:00:00.000Z
NTD_LEISHVNUM	Number of cases of visceral leishmaniasis reported	numeric	EMR	Eastern Mediterranean	Country	SOM	Somalia	Year	2016	false													780						780			EN	2021-08-17T03:00:00.000Z
NTD_LEISHVNUM	Number of cases of visceral leishmaniasis reported	numeric	EUR	Europe	Country	FRA	France	Year	2016	false													8						8			EN	2017-06-28T03:00:00.000Z
NTD_LEISHVNUM	Number of cases of visceral leishmaniasis reported	numeric	EUR	Europe	Country	PRT	Portugal	Year	2016	false													8						8			EN	2021-08-17T03:00:00.000Z
NTD_LEISHVNUM	Number of cases of visceral leishmaniasis reported	numeric	EMR	Eastern Mediterranean	Country	AFG	Afghanistan	Year	2016	false													9						9			EN	2018-10-17T03:00:00.000Z
NTD_LEISHVNUM	Number of cases of visceral leishmaniasis reported	numeric	EMR	Eastern Mediterranean	Country	DJI	Djibouti	Year	2016	false													9						9			EN	2017-06-28T03:00:00.000Z
NTD_LEISHVNUM	Number of cases of visceral leishmaniasis reported	numeric	EMR	Eastern Mediterranean	Country	MAR	Morocco	Year	2016	false													92						92			EN	2018-10-17T03:00:00.000Z
NTD_LEISHVNUM	Number of cases of visceral leishmaniasis reported	numeric	AFR	Africa	Country	AGO	Angola	Year	2016	false																			No data	827		EN	2017-09-15T03:00:00.000Z
NTD_LEISHVNUM	Number of cases of visceral leishmaniasis reported	numeric	SEAR	South-East Asia	Country	BTN	Bhutan	Year	2016	false																			No data	827		EN	2017-09-15T03:00:00.000Z
NTD_LEISHVNUM	Number of cases of visceral leishmaniasis reported	numeric	AFR	Africa	Country	CMR	Cameroon	Year	2016	false																			No data	827		EN	2017-09-15T03:00:00.000Z
NTD_LEISHVNUM	Number of cases of visceral leishmaniasis reported	numeric	AFR	Africa	Country	CAF	Central African Republic	Year	2016	false																			No data	827		EN	2017-09-15T03:00:00.000Z
NTD_LEISHVNUM	Number of cases of visceral leishmaniasis reported	numeric	AFR	Africa	Country	TCD	Chad	Year	2016	false																			No data	827		EN	2017-09-15T03:00:00.000Z
NTD_LEISHVNUM	Number of cases of visceral leishmaniasis reported	numeric	AFR	Africa	Country	CIV	Côte d’Ivoire	Year	2016	false																			No data	827		EN	2017-06-28T03:00:00.000Z
NTD_LEISHVNUM	Number of cases of visceral leishmaniasis reported	numeric	AFR	Africa	Country	COD	Democratic Republic of the Congo	Year	2016	false																			No data	827		EN	2017-09-15T03:00:00.000Z
NTD_LEISHVNUM	Number of cases of visceral leishmaniasis reported	numeric	AFR	Africa	Country	ERI	Eritrea	Year	2016	false																			No data	827		EN	2017-09-15T03:00:00.000Z
NTD_LEISHVNUM	Number of cases of visceral leishmaniasis reported	numeric	AFR	Africa	Country	GMB	Gambia	Year	2016	false																			No data	827		EN	2017-09-15T03:00:00.000Z
NTD_LEISHVNUM	Number of cases of visceral leishmaniasis reported	numeric	EUR	Europe	Country	KGZ	Kyrgyzstan	Year	2016	false																			No data	827		EN	2017-09-15T03:00:00.000Z
NTD_LEISHVNUM	Number of cases of visceral leishmaniasis reported	numeric	AFR	Africa	Country	MRT	Mauritania	Year	2016	false																			No data	827		EN	2017-09-15T03:00:00.000Z
NTD_LEISHVNUM	Number of cases of visceral leishmaniasis reported	numeric	EUR	Europe	Country	MCO	Monaco	Year	2016	false																			No data	827		EN	2017-09-15T03:00:00.000Z
NTD_LEISHVNUM	Number of cases of visceral leishmaniasis reported	numeric	AFR	Africa	Country	NER	Niger	Year	2016	false																			No data	827		EN	2017-09-15T03:00:00.000Z
NTD_LEISHVNUM	Number of cases of visceral leishmaniasis reported	numeric	EMR	Eastern Mediterranean	Country	OMN	Oman	Year	2016	false																			No data	827		EN	2017-09-15T03:00:00.000Z
NTD_LEISHVNUM	Number of cases of visceral leishmaniasis reported	numeric	EMR	Eastern Mediterranean	Country	PAK	Pakistan	Year	2016	false																			No data	827		EN	2017-06-28T03:00:00.000Z
NTD_LEISHVNUM	Number of cases of visceral leishmaniasis reported	numeric	AFR	Africa	Country	SEN	Senegal	Year	2016	false																			No data	827		EN	2017-09-15T03:00:00.000Z
NTD_LEISHVNUM	Number of cases of visceral leishmaniasis reported	numeric	SEAR	South-East Asia	Country	LKA	Sri Lanka	Year	2016	false																			No data	827		EN	2017-09-15T03:00:00.000Z
NTD_LEISHVNUM	Number of cases of visceral leishmaniasis reported	numeric	AMR	Americas	Country	BOL	Bolivia (Plurinational State of)	Year	2015	false													0						0			EN	2016-11-23T02:00:00.000Z
NTD_LEISHVNUM	Number of cases of visceral leishmaniasis reported	numeric	EUR	Europe	Country	BIH	Bosnia and Herzegovina	Year	2015	false													0						0			EN	2017-06-29T03:00:00.000Z
NTD_LEISHVNUM	Number of cases of visceral leishmaniasis reported	numeric	AMR	Americas	Country	CRI	Costa Rica	Year	2015	false													0						0			EN	2021-08-17T03:00:00.000Z
NTD_LEISHVNUM	Number of cases of visceral leishmaniasis reported	numeric	EUR	Europe	Country	HRV	Croatia	Year	2015	false													0						0			EN	2021-08-17T03:00:00.000Z
NTD_LEISHVNUM	Number of cases of visceral leishmaniasis reported	numeric	EUR	Europe	Country	CYP	Cyprus	Year	2015	false													0						0			EN	2017-06-29T03:00:00.000Z
NTD_LEISHVNUM	Number of cases of visceral leishmaniasis reported	numeric	EMR	Eastern Mediterranean	Country	EGY	Egypt	Year	2015	false													0						0			EN	2016-11-23T02:00:00.000Z
NTD_LEISHVNUM	Number of cases of visceral leishmaniasis reported	numeric	AMR	Americas	Country	SLV	El Salvador	Year	2015	false													0						0			EN	2016-11-23T02:00:00.000Z
NTD_LEISHVNUM	Number of cases of visceral leishmaniasis reported	numeric	EMR	Eastern Mediterranean	Country	JOR	Jordan	Year	2015	false													0						0			EN	2017-09-15T03:00:00.000Z
NTD_LEISHVNUM	Number of cases of visceral leishmaniasis reported	numeric	EMR	Eastern Mediterranean	Country	LBN	Lebanon	Year	2015	false													0						0			EN	2017-09-15T03:00:00.000Z
NTD_LEISHVNUM	Number of cases of visceral leishmaniasis reported	numeric	EMR	Eastern Mediterranean	Country	LBY	Libya	Year	2015	false													0						0			EN	2018-10-17T03:00:00.000Z
NTD_LEISHVNUM	Number of cases of visceral leishmaniasis reported	numeric	AMR	Americas	Country	NIC	Nicaragua	Year	2015	false													0						0			EN	2016-11-23T02:00:00.000Z
NTD_LEISHVNUM	Number of cases of visceral leishmaniasis reported	numeric	AFR	Africa	Country	NGA	Nigeria	Year	2015	false													0						0			EN	2016-11-23T02:00:00.000Z
NTD_LEISHVNUM	Number of cases of visceral leishmaniasis reported	numeric	EUR	Europe	Country	PRT	Portugal	Year	2015	false													0						0			EN	2016-11-23T02:00:00.000Z
NTD_LEISHVNUM	Number of cases of visceral leishmaniasis reported	numeric	EUR	Europe	Country	SRB	Serbia	Year	2015	false													0						0			EN	2016-11-23T02:00:00.000Z
NTD_LEISHVNUM	Number of cases of visceral leishmaniasis reported	numeric	SEAR	South-East Asia	Country	LKA	Sri Lanka	Year	2015	false													0						0			EN	2016-11-23T02:00:00.000Z
NTD_LEISHVNUM	Number of cases of visceral leishmaniasis reported	numeric	EUR	Europe	Country	TKM	Turkmenistan	Year	2015	false													0						0			EN	2018-10-17T03:00:00.000Z
NTD_LEISHVNUM	Number of cases of visceral leishmaniasis reported	numeric	EUR	Europe	Country	UKR	Ukraine	Year	2015	false													0						0			EN	2018-10-17T03:00:00.000Z
NTD_LEISHVNUM	Number of cases of visceral leishmaniasis reported	numeric	AMR	Americas	Country	URY	Uruguay	Year	2015	false													0						0			EN	2021-08-17T03:00:00.000Z
NTD_LEISHVNUM	Number of cases of visceral leishmaniasis reported	numeric	AFR	Africa	Country	ZMB	Zambia	Year	2015	false													0						0			EN	2019-12-18T03:00:00.000Z
NTD_LEISHVNUM	Number of cases of visceral leishmaniasis reported	numeric	EUR	Europe	Country	KAZ	Kazakhstan	Year	2015	false													1						1			EN	2017-06-29T03:00:00.000Z
NTD_LEISHVNUM	Number of cases of visceral leishmaniasis reported	numeric	AMR	Americas	Country	MEX	Mexico	Year	2015	false													1						1			EN	2016-11-23T02:00:00.000Z
NTD_LEISHVNUM	Number of cases of visceral leishmaniasis reported	numeric	EMR	Eastern Mediterranean	Country	OMN	Oman	Year	2015	false													1						1			EN	2016-11-23T02:00:00.000Z
NTD_LEISHVNUM	Number of cases of visceral leishmaniasis reported	numeric	EUR	Europe	Country	ROU	Romania	Year	2015	false													1						1			EN	2016-11-23T02:00:00.000Z
NTD_LEISHVNUM	Number of cases of visceral leishmaniasis reported	numeric	SEAR	South-East Asia	Country	THA	Thailand	Year	2015	false													1						1			EN	2016-11-23T02:00:00.000Z
NTD_LEISHVNUM	Number of cases of visceral leishmaniasis reported	numeric	EMR	Eastern Mediterranean	Country	DJI	Djibouti	Year	2015	false													10						10			EN	2016-11-23T02:00:00.000Z
NTD_LEISHVNUM	Number of cases of visceral leishmaniasis reported	numeric	EMR	Eastern Mediterranean	Country	SOM	Somalia	Year	2015	false													1165						1165			EN	2018-10-17T03:00:00.000Z
NTD_LEISHVNUM	Number of cases of visceral leishmaniasis reported	numeric	EUR	Europe	Country	ALB	Albania	Year	2015	false													15						15			EN	2017-09-15T03:00:00.000Z
NTD_LEISHVNUM	Number of cases of visceral leishmaniasis reported	numeric	EUR	Europe	Country	ARM	Armenia	Year	2015	false													18						18			EN	2016-11-23T02:00:00.000Z
NTD_LEISHVNUM	Number of cases of visceral leishmaniasis reported	numeric	AFR	Africa	Country	ETH	Ethiopia	Year	2015	false													1990						1990			EN	2016-11-23T02:00:00.000Z
NTD_LEISHVNUM	Number of cases of visceral leishmaniasis reported	numeric	AMR	Americas	Country	GTM	Guatemala	Year	2015	false													2						2			EN	2017-09-15T03:00:00.000Z
NTD_LEISHVNUM	Number of cases of visceral leishmaniasis reported	numeric	EMR	Eastern Mediterranean	Country	SYR	Syrian Arab Republic	Year	2015	false													20						20			EN	2016-11-23T02:00:00.000Z
NTD_LEISHVNUM	Number of cases of visceral leishmaniasis reported	numeric	AMR	Americas	Country	COL	Colombia	Year	2015	false													21						21			EN	2016-11-23T02:00:00.000Z
NTD_LEISHVNUM	Number of cases of visceral leishmaniasis reported	numeric	SEAR	South-East Asia	Country	NPL	Nepal	Year	2015	false													217						217			EN	2018-10-17T03:00:00.000Z
NTD_LEISHVNUM	Number of cases of visceral leishmaniasis reported	numeric	EUR	Europe	Country	TUR	Türkiye	Year	2015	false													23						23			EN	2017-06-29T03:00:00.000Z
NTD_LEISHVNUM	Number of cases of visceral leishmaniasis reported	numeric	EUR	Europe	Country	TJK	Tajikistan	Year	2015	false													26						26			EN	2017-06-29T03:00:00.000Z
NTD_LEISHVNUM	Number of cases of visceral leishmaniasis reported	numeric	EUR	Europe	Country	AZE	Azerbaijan	Year	2015	false													28						28			EN	2016-11-23T02:00:00.000Z
NTD_LEISHVNUM	Number of cases of visceral leishmaniasis reported	numeric	EMR	Eastern Mediterranean	Country	SDN	Sudan	Year	2015	false													2829						2829			EN	2017-09-15T03:00:00.000Z
NTD_LEISHVNUM	Number of cases of visceral leishmaniasis reported	numeric	AFR	Africa	Country	SSD	South Sudan	Year	2015	false													2840						2840			EN	2017-06-29T03:00:00.000Z
NTD_LEISHVNUM	Number of cases of visceral leishmaniasis reported	numeric	EUR	Europe	Country	ISR	Israel	Year	2015	false													3						3			EN	2017-06-29T03:00:00.000Z
NTD_LEISHVNUM	Number of cases of visceral leishmaniasis reported	numeric	EMR	Eastern Mediterranean	Country	SAU	Saudi Arabia	Year	2015	false													3						3			EN	2017-06-29T03:00:00.000Z
NTD_LEISHVNUM	Number of cases of visceral leishmaniasis reported	numeric	EMR	Eastern Mediterranean	Country	TUN	Tunisia	Year	2015	false													30						30			EN	2017-06-29T03:00:00.000Z
NTD_LEISHVNUM	Number of cases of visceral leishmaniasis reported	numeric	AMR	Americas	Country	BRA	Brazil	Year	2015	false													3223						3223			EN	2021-01-14T03:00:00.000Z
NTD_LEISHVNUM	Number of cases of visceral leishmaniasis reported	numeric	AFR	Africa	Country	UGA	Uganda	Year	2015	false													34						34			EN	2017-06-29T03:00:00.000Z
NTD_LEISHVNUM	Number of cases of visceral leishmaniasis reported	numeric	EUR	Europe	Country	UZB	Uzbekistan	Year	2015	false													34						34			EN	2016-11-23T02:00:00.000Z
NTD_LEISHVNUM	Number of cases of visceral leishmaniasis reported	numeric	AMR	Americas	Country	VEN	Venezuela (Bolivarian Republic of)	Year	2015	false													37						37			EN	2016-11-23T02:00:00.000Z
NTD_LEISHVNUM	Number of cases of visceral leishmaniasis reported	numeric	AFR	Africa	Country	DZA	Algeria	Year	2015	false													38						38			EN	2016-11-23T02:00:00.000Z
NTD_LEISHVNUM	Number of cases of visceral leishmaniasis reported	numeric	EUR	Europe	Country	MKD	The former Yugoslav Republic of Macedonia	Year	2015	false													4						4			EN	2017-06-29T03:00:00.000Z
NTD_LEISHVNUM	Number of cases of visceral leishmaniasis reported	numeric	EMR	Eastern Mediterranean	Country	IRQ	Iraq	Year	2015	false													427						427			EN	2016-11-23T02:00:00.000Z
NTD_LEISHVNUM	Number of cases of visceral leishmaniasis reported	numeric	EUR	Europe	Country	BGR	Bulgaria	Year	2015	false													5						5			EN	2017-06-29T03:00:00.000Z
NTD_LEISHVNUM	Number of cases of visceral leishmaniasis reported	numeric	EUR	Europe	Country	MNE	Montenegro	Year	2015	false													5						5			EN	2017-06-29T03:00:00.000Z
NTD_LEISHVNUM	Number of cases of visceral leishmaniasis reported	numeric	EMR	Eastern Mediterranean	Country	YEM	Yemen	Year	2015	false													5						5			EN	2016-11-23T02:00:00.000Z
NTD_LEISHVNUM	Number of cases of visceral leishmaniasis reported	numeric	WPR	Western Pacific	Country	CHN	China	Year	2015	false													514						514			EN	2017-06-29T03:00:00.000Z
NTD_LEISHVNUM	Number of cases of visceral leishmaniasis reported	numeric	SEAR	South-East Asia	Country	BGD	Bangladesh	Year	2015	false													544						544			EN	2017-06-29T03:00:00.000Z
NTD_LEISHVNUM	Number of cases of visceral leishmaniasis reported	numeric	EUR	Europe	Country	ITA	Italy	Year	2015	false													55						55			EN	2018-10-17T03:00:00.000Z
NTD_LEISHVNUM	Number of cases of visceral leishmaniasis reported	numeric	EMR	Eastern Mediterranean	Country	IRN	Iran (Islamic Republic of)	Year	2015	false													59						59			EN	2019-12-18T03:00:00.000Z
NTD_LEISHVNUM	Number of cases of visceral leishmaniasis reported	numeric	AMR	Americas	Country	HND	Honduras	Year	2015	false													6						6			EN	2016-11-23T02:00:00.000Z
NTD_LEISHVNUM	Number of cases of visceral leishmaniasis reported	numeric	EUR	Europe	Country	GEO	Georgia	Year	2015	false													64						64			EN	2018-10-17T03:00:00.000Z
NTD_LEISHVNUM	Number of cases of visceral leishmaniasis reported	numeric	EUR	Europe	Country	GRC	Greece	Year	2015	false													64						64			EN	2017-06-29T03:00:00.000Z
NTD_LEISHVNUM	Number of cases of visceral leishmaniasis reported	numeric	EMR	Eastern Mediterranean	Country	AFG	Afghanistan	Year	2015	false													8						8			EN	2016-11-23T02:00:00.000Z
NTD_LEISHVNUM	Number of cases of visceral leishmaniasis reported	numeric	AMR	Americas	Country	ARG	Argentina	Year	2015	false													8						8			EN	2016-11-23T02:00:00.000Z
NTD_LEISHVNUM	Number of cases of visceral leishmaniasis reported	numeric	EUR	Europe	Country	FRA	France	Year	2015	false													8						8			EN	2017-06-29T03:00:00.000Z
NTD_LEISHVNUM	Number of cases of visceral leishmaniasis reported	numeric	EMR	Eastern Mediterranean	Country	MAR	Morocco	Year	2015	false													81						81			EN	2017-06-29T03:00:00.000Z
NTD_LEISHVNUM	Number of cases of visceral leishmaniasis reported	numeric	SEAR	South-East Asia	Country	IND	India	Year	2015	false													8500						8500			EN	2016-11-23T02:00:00.000Z
NTD_LEISHVNUM	Number of cases of visceral leishmaniasis reported	numeric	AFR	Africa	Country	KEN	Kenya	Year	2015	false													894						894			EN	2017-06-29T03:00:00.000Z
NTD_LEISHVNUM	Number of cases of visceral leishmaniasis reported	numeric	AMR	Americas	Country	PRY	Paraguay	Year	2015	false													92						92			EN	2016-11-23T02:00:00.000Z
NTD_LEISHVNUM	Number of cases of visceral leishmaniasis reported	numeric	AFR	Africa	Country	AGO	Angola	Year	2015	false																			No data	827		EN	2016-11-23T02:00:00.000Z
NTD_LEISHVNUM	Number of cases of visceral leishmaniasis reported	numeric	SEAR	South-East Asia	Country	BTN	Bhutan	Year	2015	false																			No data	827		EN	2016-11-23T02:00:00.000Z
NTD_LEISHVNUM	Number of cases of visceral leishmaniasis reported	numeric	AFR	Africa	Country	CMR	Cameroon	Year	2015	false																			No data	827		EN	2016-11-23T02:00:00.000Z
NTD_LEISHVNUM	Number of cases of visceral leishmaniasis reported	numeric	AFR	Africa	Country	CAF	Central African Republic	Year	2015	false																			No data	827		EN	2016-11-23T02:00:00.000Z
NTD_LEISHVNUM	Number of cases of visceral leishmaniasis reported	numeric	AFR	Africa	Country	TCD	Chad	Year	2015	false																			No data	827		EN	2016-11-23T02:00:00.000Z
NTD_LEISHVNUM	Number of cases of visceral leishmaniasis reported	numeric	AFR	Africa	Country	CIV	Côte d’Ivoire	Year	2015	false																			No data	827		EN	2016-11-23T02:00:00.000Z
NTD_LEISHVNUM	Number of cases of visceral leishmaniasis reported	numeric	AFR	Africa	Country	COD	Democratic Republic of the Congo	Year	2015	false																			No data	827		EN	2016-11-23T02:00:00.000Z
NTD_LEISHVNUM	Number of cases of visceral leishmaniasis reported	numeric	AFR	Africa	Country	ERI	Eritrea	Year	2015	false																			No data	827		EN	2016-11-23T02:00:00.000Z
NTD_LEISHVNUM	Number of cases of visceral leishmaniasis reported	numeric	AFR	Africa	Country	GMB	Gambia	Year	2015	false																			No data	827		EN	2016-11-23T02:00:00.000Z
NTD_LEISHVNUM	Number of cases of visceral leishmaniasis reported	numeric	EUR	Europe	Country	KGZ	Kyrgyzstan	Year	2015	false																			No data	827		EN	2016-11-23T02:00:00.000Z
NTD_LEISHVNUM	Number of cases of visceral leishmaniasis reported	numeric	EUR	Europe	Country	MLT	Malta	Year	2015	false																			No data	827		EN	2016-11-23T02:00:00.000Z
NTD_LEISHVNUM	Number of cases of visceral leishmaniasis reported	numeric	AFR	Africa	Country	MRT	Mauritania	Year	2015	false																			No data	827		EN	2016-11-23T02:00:00.000Z
NTD_LEISHVNUM	Number of cases of visceral leishmaniasis reported	numeric	EUR	Europe	Country	MCO	Monaco	Year	2015	false																			No data	827		EN	2016-11-23T02:00:00.000Z
NTD_LEISHVNUM	Number of cases of visceral leishmaniasis reported	numeric	AFR	Africa	Country	NER	Niger	Year	2015	false																			No data	827		EN	2016-11-23T02:00:00.000Z
NTD_LEISHVNUM	Number of cases of visceral leishmaniasis reported	numeric	EMR	Eastern Mediterranean	Country	PAK	Pakistan	Year	2015	false																			No data	827		EN	2016-11-23T02:00:00.000Z
NTD_LEISHVNUM	Number of cases of visceral leishmaniasis reported	numeric	AFR	Africa	Country	SEN	Senegal	Year	2015	false																			No data	827		EN	2016-11-23T02:00:00.000Z
NTD_LEISHVNUM	Number of cases of visceral leishmaniasis reported	numeric	EUR	Europe	Country	SVN	Slovenia	Year	2015	false																			No data	827		EN	2016-11-23T02:00:00.000Z
NTD_LEISHVNUM	Number of cases of visceral leishmaniasis reported	numeric	EUR	Europe	Country	ESP	Spain	Year	2015	false																			No data	827		EN	2016-11-23T02:00:00.000Z
NTD_LEISHVNUM	Number of cases of visceral leishmaniasis reported	numeric	AMR	Americas	Country	BOL	Bolivia (Plurinational State of)	Year	2014	false													0						0			EN	2016-11-23T02:00:00.000Z
NTD_LEISHVNUM	Number of cases of visceral leishmaniasis reported	numeric	AMR	Americas	Country	CRI	Costa Rica	Year	2014	false													0						0			EN	2021-08-17T03:00:00.000Z
NTD_LEISHVNUM	Number of cases of visceral leishmaniasis reported	numeric	EMR	Eastern Mediterranean	Country	EGY	Egypt	Year	2014	false													0						0			EN	2016-11-23T02:00:00.000Z
NTD_LEISHVNUM	Number of cases of visceral leishmaniasis reported	numeric	AMR	Americas	Country	SLV	El Salvador	Year	2014	false													0						0			EN	2016-11-23T02:00:00.000Z
NTD_LEISHVNUM	Number of cases of visceral leishmaniasis reported	numeric	AMR	Americas	Country	GTM	Guatemala	Year	2014	false													0						0			EN	2016-11-23T02:00:00.000Z
NTD_LEISHVNUM	Number of cases of visceral leishmaniasis reported	numeric	EMR	Eastern Mediterranean	Country	JOR	Jordan	Year	2014	false													0						0			EN	2017-09-15T03:00:00.000Z
NTD_LEISHVNUM	Number of cases of visceral leishmaniasis reported	numeric	EUR	Europe	Country	KAZ	Kazakhstan	Year	2014	false													0						0			EN	2021-08-17T03:00:00.000Z
NTD_LEISHVNUM	Number of cases of visceral leishmaniasis reported	numeric	EMR	Eastern Mediterranean	Country	LBN	Lebanon	Year	2014	false													0						0			EN	2017-09-15T03:00:00.000Z
NTD_LEISHVNUM	Number of cases of visceral leishmaniasis reported	numeric	AMR	Americas	Country	MEX	Mexico	Year	2014	false													0						0			EN	2016-11-23T02:00:00.000Z
NTD_LEISHVNUM	Number of cases of visceral leishmaniasis reported	numeric	AMR	Americas	Country	NIC	Nicaragua	Year	2014	false													0						0			EN	2016-11-23T02:00:00.000Z
NTD_LEISHVNUM	Number of cases of visceral leishmaniasis reported	numeric	AFR	Africa	Country	NGA	Nigeria	Year	2014	false													0						0			EN	2016-11-23T02:00:00.000Z
NTD_LEISHVNUM	Number of cases of visceral leishmaniasis reported	numeric	EMR	Eastern Mediterranean	Country	OMN	Oman	Year	2014	false													0						0			EN	2016-11-23T02:00:00.000Z
NTD_LEISHVNUM	Number of cases of visceral leishmaniasis reported	numeric	EUR	Europe	Country	PRT	Portugal	Year	2014	false													0						0			EN	2016-11-23T02:00:00.000Z
NTD_LEISHVNUM	Number of cases of visceral leishmaniasis reported	numeric	SEAR	South-East Asia	Country	LKA	Sri Lanka	Year	2014	false													0						0			EN	2016-11-23T02:00:00.000Z
NTD_LEISHVNUM	Number of cases of visceral leishmaniasis reported	numeric	SEAR	South-East Asia	Country	THA	Thailand	Year	2014	false													0						0			EN	2016-11-23T02:00:00.000Z
NTD_LEISHVNUM	Number of cases of visceral leishmaniasis reported	numeric	EUR	Europe	Country	TKM	Turkmenistan	Year	2014	false													0						0			EN	2018-10-17T03:00:00.000Z
NTD_LEISHVNUM	Number of cases of visceral leishmaniasis reported	numeric	EUR	Europe	Country	UKR	Ukraine	Year	2014	false													0						0			EN	2018-10-17T03:00:00.000Z
NTD_LEISHVNUM	Number of cases of visceral leishmaniasis reported	numeric	AMR	Americas	Country	URY	Uruguay	Year	2014	false													0						0			EN	2021-08-17T03:00:00.000Z
NTD_LEISHVNUM	Number of cases of visceral leishmaniasis reported	numeric	AFR	Africa	Country	ZMB	Zambia	Year	2014	false													0						0			EN	2019-12-18T03:00:00.000Z
NTD_LEISHVNUM	Number of cases of visceral leishmaniasis reported	numeric	EUR	Europe	Country	ISR	Israel	Year	2014	false													1						1			EN	2017-06-29T03:00:00.000Z
NTD_LEISHVNUM	Number of cases of visceral leishmaniasis reported	numeric	EMR	Eastern Mediterranean	Country	LBY	Libya	Year	2014	false													1						1			EN	2018-10-17T03:00:00.000Z
NTD_LEISHVNUM	Number of cases of visceral leishmaniasis reported	numeric	EMR	Eastern Mediterranean	Country	SAU	Saudi Arabia	Year	2014	false													10						10			EN	2016-11-23T02:00:00.000Z
NTD_LEISHVNUM	Number of cases of visceral leishmaniasis reported	numeric	EMR	Eastern Mediterranean	Country	SOM	Somalia	Year	2014	false													1045						1045			EN	2018-10-17T03:00:00.000Z
NTD_LEISHVNUM	Number of cases of visceral leishmaniasis reported	numeric	EUR	Europe	Country	ESP	Spain	Year	2014	false													106						106			EN	2016-11-23T02:00:00.000Z
NTD_LEISHVNUM	Number of cases of visceral leishmaniasis reported	numeric	AMR	Americas	Country	ARG	Argentina	Year	2014	false													11						11			EN	2016-11-23T02:00:00.000Z
NTD_LEISHVNUM	Number of cases of visceral leishmaniasis reported	numeric	EUR	Europe	Country	FRA	France	Year	2014	false													11						11			EN	2016-11-23T02:00:00.000Z
NTD_LEISHVNUM	Number of cases of visceral leishmaniasis reported	numeric	EUR	Europe	Country	MKD	The former Yugoslav Republic of Macedonia	Year	2014	false													11						11			EN	2017-06-29T03:00:00.000Z
NTD_LEISHVNUM	Number of cases of visceral leishmaniasis reported	numeric	AMR	Americas	Country	PRY	Paraguay	Year	2014	false													118						118			EN	2016-11-23T02:00:00.000Z
NTD_LEISHVNUM	Number of cases of visceral leishmaniasis reported	numeric	EMR	Eastern Mediterranean	Country	AFG	Afghanistan	Year	2014	false													12						12			EN	2016-11-23T02:00:00.000Z
NTD_LEISHVNUM	Number of cases of visceral leishmaniasis reported	numeric	EUR	Europe	Country	BGR	Bulgaria	Year	2014	false													12						12			EN	2017-06-29T03:00:00.000Z
NTD_LEISHVNUM	Number of cases of visceral leishmaniasis reported	numeric	EMR	Eastern Mediterranean	Country	YEM	Yemen	Year	2014	false													15						15			EN	2016-11-23T02:00:00.000Z
NTD_LEISHVNUM	Number of cases of visceral leishmaniasis reported	numeric	EUR	Europe	Country	BIH	Bosnia and Herzegovina	Year	2014	false													2						2			EN	2017-06-29T03:00:00.000Z
NTD_LEISHVNUM	Number of cases of visceral leishmaniasis reported	numeric	AMR	Americas	Country	HND	Honduras	Year	2014	false													2						2			EN	2016-11-23T02:00:00.000Z
NTD_LEISHVNUM	Number of cases of visceral leishmaniasis reported	numeric	EUR	Europe	Country	TUR	Türkiye	Year	2014	false													22						22			EN	2016-11-23T02:00:00.000Z
NTD_LEISHVNUM	Number of cases of visceral leishmaniasis reported	numeric	EMR	Eastern Mediterranean	Country	IRN	Iran (Islamic Republic of)	Year	2014	false													26						26			EN	2016-11-23T02:00:00.000Z
NTD_LEISHVNUM	Number of cases of visceral leishmaniasis reported	numeric	AFR	Africa	Country	ETH	Ethiopia	Year	2014	false													2705						2705			EN	2016-11-23T02:00:00.000Z
NTD_LEISHVNUM	Number of cases of visceral leishmaniasis reported	numeric	WPR	Western Pacific	Country	CHN	China	Year	2014	false													292						292			EN	2016-11-23T02:00:00.000Z
NTD_LEISHVNUM	Number of cases of visceral leishmaniasis reported	numeric	EUR	Europe	Country	MNE	Montenegro	Year	2014	false													3						3			EN	2017-06-29T03:00:00.000Z
NTD_LEISHVNUM	Number of cases of visceral leishmaniasis reported	numeric	AFR	Africa	Country	DZA	Algeria	Year	2014	false													30						30			EN	2016-11-23T02:00:00.000Z
NTD_LEISHVNUM	Number of cases of visceral leishmaniasis reported	numeric	AMR	Americas	Country	COL	Colombia	Year	2014	false													31						31			EN	2016-11-23T02:00:00.000Z
NTD_LEISHVNUM	Number of cases of visceral leishmaniasis reported	numeric	SEAR	South-East Asia	Country	NPL	Nepal	Year	2014	false													311						311			EN	2016-11-23T02:00:00.000Z
NTD_LEISHVNUM	Number of cases of visceral leishmaniasis reported	numeric	AFR	Africa	Country	UGA	Uganda	Year	2014	false													32						32			EN	2016-11-23T02:00:00.000Z
NTD_LEISHVNUM	Number of cases of visceral leishmaniasis reported	numeric	EUR	Europe	Country	ALB	Albania	Year	2014	false													33						33			EN	2017-09-15T03:00:00.000Z
NTD_LEISHVNUM	Number of cases of visceral leishmaniasis reported	numeric	EMR	Eastern Mediterranean	Country	SDN	Sudan	Year	2014	false													3415						3415			EN	2017-09-15T03:00:00.000Z
NTD_LEISHVNUM	Number of cases of visceral leishmaniasis reported	numeric	AMR	Americas	Country	BRA	Brazil	Year	2014	false													3453						3453			EN	2016-11-23T02:00:00.000Z
NTD_LEISHVNUM	Number of cases of visceral leishmaniasis reported	numeric	EMR	Eastern Mediterranean	Country	SYR	Syrian Arab Republic	Year	2014	false													36						36			EN	2016-11-23T02:00:00.000Z
NTD_LEISHVNUM	Number of cases of visceral leishmaniasis reported	numeric	EMR	Eastern Mediterranean	Country	IRQ	Iraq	Year	2014	false													362						362			EN	2016-11-23T02:00:00.000Z
NTD_LEISHVNUM	Number of cases of visceral leishmaniasis reported	numeric	EUR	Europe	Country	UZB	Uzbekistan	Year	2014	false													42						42			EN	2017-09-15T03:00:00.000Z
NTD_LEISHVNUM	Number of cases of visceral leishmaniasis reported	numeric	EMR	Eastern Mediterranean	Country	TUN	Tunisia	Year	2014	false													44						44			EN	2016-11-23T02:00:00.000Z
NTD_LEISHVNUM	Number of cases of visceral leishmaniasis reported	numeric	EUR	Europe	Country	TJK	Tajikistan	Year	2014	false													47						47			EN	2017-06-29T03:00:00.000Z
NTD_LEISHVNUM	Number of cases of visceral leishmaniasis reported	numeric	EUR	Europe	Country	GEO	Georgia	Year	2014	false													55						55			EN	2017-06-29T03:00:00.000Z
NTD_LEISHVNUM	Number of cases of visceral leishmaniasis reported	numeric	EUR	Europe	Country	AZE	Azerbaijan	Year	2014	false													6						6			EN	2017-06-29T03:00:00.000Z
NTD_LEISHVNUM	Number of cases of visceral leishmaniasis reported	numeric	EUR	Europe	Country	ITA	Italy	Year	2014	false													63						63			EN	2018-10-17T03:00:00.000Z
NTD_LEISHVNUM	Number of cases of visceral leishmaniasis reported	numeric	SEAR	South-East Asia	Country	BGD	Bangladesh	Year	2014	false													650						650			EN	2016-11-23T02:00:00.000Z
NTD_LEISHVNUM	Number of cases of visceral leishmaniasis reported	numeric	EMR	Eastern Mediterranean	Country	PAK	Pakistan	Year	2014	false													7						7			EN	2016-11-23T02:00:00.000Z
NTD_LEISHVNUM	Number of cases of visceral leishmaniasis reported	numeric	AFR	Africa	Country	SSD	South Sudan	Year	2014	false													7472						7472			EN	2016-11-23T02:00:00.000Z
NTD_LEISHVNUM	Number of cases of visceral leishmaniasis reported	numeric	EUR	Europe	Country	GRC	Greece	Year	2014	false													82						82			EN	2017-06-29T03:00:00.000Z
NTD_LEISHVNUM	Number of cases of visceral leishmaniasis reported	numeric	EMR	Eastern Mediterranean	Country	MAR	Morocco	Year	2014	false													85						85			EN	2016-11-23T02:00:00.000Z
NTD_LEISHVNUM	Number of cases of visceral leishmaniasis reported	numeric	AFR	Africa	Country	KEN	Kenya	Year	2014	false													880						880			EN	2016-11-23T02:00:00.000Z
NTD_LEISHVNUM	Number of cases of visceral leishmaniasis reported	numeric	EUR	Europe	Country	ARM	Armenia	Year	2014	false													9						9			EN	2017-06-29T03:00:00.000Z
NTD_LEISHVNUM	Number of cases of visceral leishmaniasis reported	numeric	AMR	Americas	Country	VEN	Venezuela (Bolivarian Republic of)	Year	2014	false													9						9			EN	2016-11-23T02:00:00.000Z
NTD_LEISHVNUM	Number of cases of visceral leishmaniasis reported	numeric	SEAR	South-East Asia	Country	IND	India	Year	2014	false													9241						9241			EN	2016-11-23T02:00:00.000Z
NTD_LEISHVNUM	Number of cases of visceral leishmaniasis reported	numeric	AFR	Africa	Country	AGO	Angola	Year	2014	false																			No data	827		EN	2016-11-23T02:00:00.000Z
NTD_LEISHVNUM	Number of cases of visceral leishmaniasis reported	numeric	SEAR	South-East Asia	Country	BTN	Bhutan	Year	2014	false																			No data	827		EN	2016-11-23T02:00:00.000Z
NTD_LEISHVNUM	Number of cases of visceral leishmaniasis reported	numeric	AFR	Africa	Country	CMR	Cameroon	Year	2014	false																			No data	827		EN	2016-11-23T02:00:00.000Z
NTD_LEISHVNUM	Number of cases of visceral leishmaniasis reported	numeric	AFR	Africa	Country	CAF	Central African Republic	Year	2014	false																			No data	827		EN	2016-11-23T02:00:00.000Z
NTD_LEISHVNUM	Number of cases of visceral leishmaniasis reported	numeric	AFR	Africa	Country	TCD	Chad	Year	2014	false																			No data	827		EN	2016-11-23T02:00:00.000Z
NTD_LEISHVNUM	Number of cases of visceral leishmaniasis reported	numeric	AFR	Africa	Country	CIV	Côte d’Ivoire	Year	2014	false																			No data	827		EN	2016-11-23T02:00:00.000Z
NTD_LEISHVNUM	Number of cases of visceral leishmaniasis reported	numeric	EUR	Europe	Country	HRV	Croatia	Year	2014	false																			No data	827		EN	2016-11-23T02:00:00.000Z
NTD_LEISHVNUM	Number of cases of visceral leishmaniasis reported	numeric	EUR	Europe	Country	CYP	Cyprus	Year	2014	false																			No data	827		EN	2016-11-23T02:00:00.000Z
NTD_LEISHVNUM	Number of cases of visceral leishmaniasis reported	numeric	AFR	Africa	Country	COD	Democratic Republic of the Congo	Year	2014	false																			No data	827		EN	2016-11-23T02:00:00.000Z
NTD_LEISHVNUM	Number of cases of visceral leishmaniasis reported	numeric	EMR	Eastern Mediterranean	Country	DJI	Djibouti	Year	2014	false																			No data	827		EN	2016-11-23T02:00:00.000Z
NTD_LEISHVNUM	Number of cases of visceral leishmaniasis reported	numeric	AFR	Africa	Country	ERI	Eritrea	Year	2014	false																			No data	827		EN	2016-11-23T02:00:00.000Z
NTD_LEISHVNUM	Number of cases of visceral leishmaniasis reported	numeric	AFR	Africa	Country	GMB	Gambia	Year	2014	false																			No data	827		EN	2016-11-23T02:00:00.000Z
NTD_LEISHVNUM	Number of cases of visceral leishmaniasis reported	numeric	EUR	Europe	Country	KGZ	Kyrgyzstan	Year	2014	false																			No data	827		EN	2016-11-23T02:00:00.000Z
NTD_LEISHVNUM	Number of cases of visceral leishmaniasis reported	numeric	EUR	Europe	Country	MLT	Malta	Year	2014	false																			No data	827		EN	2016-11-23T02:00:00.000Z
NTD_LEISHVNUM	Number of cases of visceral leishmaniasis reported	numeric	AFR	Africa	Country	MRT	Mauritania	Year	2014	false																			No data	827		EN	2016-11-23T02:00:00.000Z
NTD_LEISHVNUM	Number of cases of visceral leishmaniasis reported	numeric	EUR	Europe	Country	MCO	Monaco	Year	2014	false																			No data	827		EN	2016-11-23T02:00:00.000Z
NTD_LEISHVNUM	Number of cases of visceral leishmaniasis reported	numeric	AFR	Africa	Country	NER	Niger	Year	2014	false																			No data	827		EN	2016-11-23T02:00:00.000Z
NTD_LEISHVNUM	Number of cases of visceral leishmaniasis reported	numeric	EUR	Europe	Country	ROU	Romania	Year	2014	false																			No data	827		EN	2016-11-23T02:00:00.000Z
NTD_LEISHVNUM	Number of cases of visceral leishmaniasis reported	numeric	AFR	Africa	Country	SEN	Senegal	Year	2014	false																			No data	827		EN	2016-11-23T02:00:00.000Z
NTD_LEISHVNUM	Number of cases of visceral leishmaniasis reported	numeric	EUR	Europe	Country	SRB	Serbia	Year	2014	false																			No data	827		EN	2016-11-23T02:00:00.000Z
NTD_LEISHVNUM	Number of cases of visceral leishmaniasis reported	numeric	EUR	Europe	Country	SVN	Slovenia	Year	2014	false																			No data	827		EN	2016-11-23T02:00:00.000Z
NTD_LEISHVNUM	Number of cases of visceral leishmaniasis reported	numeric	AMR	Americas	Country	BOL	Bolivia (Plurinational State of)	Year	2013	false													0						0			EN	2016-11-23T02:00:00.000Z
NTD_LEISHVNUM	Number of cases of visceral leishmaniasis reported	numeric	AMR	Americas	Country	CRI	Costa Rica	Year	2013	false													0						0			EN	2021-08-17T03:00:00.000Z
NTD_LEISHVNUM	Number of cases of visceral leishmaniasis reported	numeric	EUR	Europe	Country	CYP	Cyprus	Year	2013	false													0						0			EN	2015-03-06T03:00:00.000Z
NTD_LEISHVNUM	Number of cases of visceral leishmaniasis reported	numeric	EMR	Eastern Mediterranean	Country	EGY	Egypt	Year	2013	false													0						0			EN	2015-03-06T03:00:00.000Z
NTD_LEISHVNUM	Number of cases of visceral leishmaniasis reported	numeric	EMR	Eastern Mediterranean	Country	JOR	Jordan	Year	2013	false													0						0			EN	2015-03-06T03:00:00.000Z
NTD_LEISHVNUM	Number of cases of visceral leishmaniasis reported	numeric	EUR	Europe	Country	KAZ	Kazakhstan	Year	2013	false													0						0			EN	2015-03-06T03:00:00.000Z
NTD_LEISHVNUM	Number of cases of visceral leishmaniasis reported	numeric	EUR	Europe	Country	MLT	Malta	Year	2013	false													0						0			EN	2015-03-06T03:00:00.000Z
NTD_LEISHVNUM	Number of cases of visceral leishmaniasis reported	numeric	AMR	Americas	Country	NIC	Nicaragua	Year	2013	false													0						0			EN	2015-03-06T03:00:00.000Z
NTD_LEISHVNUM	Number of cases of visceral leishmaniasis reported	numeric	AFR	Africa	Country	NGA	Nigeria	Year	2013	false													0						0			EN	2015-03-06T03:00:00.000Z
NTD_LEISHVNUM	Number of cases of visceral leishmaniasis reported	numeric	EUR	Europe	Country	TKM	Turkmenistan	Year	2013	false													0						0			EN	2015-03-06T03:00:00.000Z
NTD_LEISHVNUM	Number of cases of visceral leishmaniasis reported	numeric	EUR	Europe	Country	UKR	Ukraine	Year	2013	false													0						0			EN	2018-10-17T03:00:00.000Z
NTD_LEISHVNUM	Number of cases of visceral leishmaniasis reported	numeric	AMR	Americas	Country	URY	Uruguay	Year	2013	false													0						0			EN	2021-08-17T03:00:00.000Z
NTD_LEISHVNUM	Number of cases of visceral leishmaniasis reported	numeric	AFR	Africa	Country	ZMB	Zambia	Year	2013	false													0						0			EN	2016-11-23T02:00:00.000Z
NTD_LEISHVNUM	Number of cases of visceral leishmaniasis reported	numeric	EUR	Europe	Country	BIH	Bosnia and Herzegovina	Year	2013	false													1						1			EN	2015-03-06T03:00:00.000Z
NTD_LEISHVNUM	Number of cases of visceral leishmaniasis reported	numeric	AMR	Americas	Country	SLV	El Salvador	Year	2013	false													1						1			EN	2015-03-06T03:00:00.000Z
NTD_LEISHVNUM	Number of cases of visceral leishmaniasis reported	numeric	AMR	Americas	Country	GTM	Guatemala	Year	2013	false													1						1			EN	2016-11-23T02:00:00.000Z
NTD_LEISHVNUM	Number of cases of visceral leishmaniasis reported	numeric	AMR	Americas	Country	PRY	Paraguay	Year	2013	false													107						107			EN	2015-03-06T03:00:00.000Z
NTD_LEISHVNUM	Number of cases of visceral leishmaniasis reported	numeric	SEAR	South-East Asia	Country	BGD	Bangladesh	Year	2013	false													1103						1103			EN	2015-03-06T03:00:00.000Z
NTD_LEISHVNUM	Number of cases of visceral leishmaniasis reported	numeric	EMR	Eastern Mediterranean	Country	MAR	Morocco	Year	2013	false													111						111			EN	2015-03-06T03:00:00.000Z
NTD_LEISHVNUM	Number of cases of visceral leishmaniasis reported	numeric	EUR	Europe	Country	GEO	Georgia	Year	2013	false													117						117			EN	2017-06-29T03:00:00.000Z
NTD_LEISHVNUM	Number of cases of visceral leishmaniasis reported	numeric	EMR	Eastern Mediterranean	Country	LBY	Libya	Year	2013	false													12						12			EN	2018-10-17T03:00:00.000Z
NTD_LEISHVNUM	Number of cases of visceral leishmaniasis reported	numeric	WPR	Western Pacific	Country	CHN	China	Year	2013	false													120						120			EN	2015-03-06T03:00:00.000Z
NTD_LEISHVNUM	Number of cases of visceral leishmaniasis reported	numeric	EUR	Europe	Country	BGR	Bulgaria	Year	2013	false													13						13			EN	2017-06-29T03:00:00.000Z
NTD_LEISHVNUM	Number of cases of visceral leishmaniasis reported	numeric	AMR	Americas	Country	COL	Colombia	Year	2013	false													13						13			EN	2015-03-06T03:00:00.000Z
NTD_LEISHVNUM	Number of cases of visceral leishmaniasis reported	numeric	SEAR	South-East Asia	Country	IND	India	Year	2013	false													13851						13 851			EN	2016-11-23T02:00:00.000Z
NTD_LEISHVNUM	Number of cases of visceral leishmaniasis reported	numeric	EUR	Europe	Country	AZE	Azerbaijan	Year	2013	false													14						14			EN	2015-03-06T03:00:00.000Z
NTD_LEISHVNUM	Number of cases of visceral leishmaniasis reported	numeric	AFR	Africa	Country	UGA	Uganda	Year	2013	false													141						141			EN	2016-11-23T02:00:00.000Z
NTD_LEISHVNUM	Number of cases of visceral leishmaniasis reported	numeric	EMR	Eastern Mediterranean	Country	AFG	Afghanistan	Year	2013	false													16						16			EN	2015-03-06T03:00:00.000Z
NTD_LEISHVNUM	Number of cases of visceral leishmaniasis reported	numeric	AFR	Africa	Country	ETH	Ethiopia	Year	2013	false													1732						1732			EN	2016-11-23T02:00:00.000Z
NTD_LEISHVNUM	Number of cases of visceral leishmaniasis reported	numeric	AFR	Africa	Country	KEN	Kenya	Year	2013	false													181						181			EN	2015-03-06T03:00:00.000Z
NTD_LEISHVNUM	Number of cases of visceral leishmaniasis reported	numeric	EUR	Europe	Country	HRV	Croatia	Year	2013	false													2						2			EN	2015-03-06T03:00:00.000Z
NTD_LEISHVNUM	Number of cases of visceral leishmaniasis reported	numeric	EMR	Eastern Mediterranean	Country	LBN	Lebanon	Year	2013	false													2						2			EN	2015-03-06T03:00:00.000Z
NTD_LEISHVNUM	Number of cases of visceral leishmaniasis reported	numeric	EUR	Europe	Country	SRB	Serbia	Year	2013	false													2						2			EN	2015-03-06T03:00:00.000Z
NTD_LEISHVNUM	Number of cases of visceral leishmaniasis reported	numeric	SEAR	South-East Asia	Country	THA	Thailand	Year	2013	false													2						2			EN	2016-11-23T02:00:00.000Z
NTD_LEISHVNUM	Number of cases of visceral leishmaniasis reported	numeric	EUR	Europe	Country	MKD	The former Yugoslav Republic of Macedonia	Year	2013	false													20						20			EN	2017-06-29T03:00:00.000Z
NTD_LEISHVNUM	Number of cases of visceral leishmaniasis reported	numeric	AFR	Africa	Country	SSD	South Sudan	Year	2013	false													2364						2364			EN	2015-03-06T03:00:00.000Z
NTD_LEISHVNUM	Number of cases of visceral leishmaniasis reported	numeric	EMR	Eastern Mediterranean	Country	SDN	Sudan	Year	2013	false													2389						2389			EN	2015-03-06T03:00:00.000Z
NTD_LEISHVNUM	Number of cases of visceral leishmaniasis reported	numeric	EUR	Europe	Country	ESP	Spain	Year	2013	false													276						276			EN	2016-11-23T02:00:00.000Z
NTD_LEISHVNUM	Number of cases of visceral leishmaniasis reported	numeric	AMR	Americas	Country	HND	Honduras	Year	2013	false													3						3			EN	2015-03-06T03:00:00.000Z
NTD_LEISHVNUM	Number of cases of visceral leishmaniasis reported	numeric	EMR	Eastern Mediterranean	Country	SYR	Syrian Arab Republic	Year	2013	false													30						30			EN	2015-03-06T03:00:00.000Z
NTD_LEISHVNUM	Number of cases of visceral leishmaniasis reported	numeric	SEAR	South-East Asia	Country	NPL	Nepal	Year	2013	false													325						325			EN	2015-03-06T03:00:00.000Z
NTD_LEISHVNUM	Number of cases of visceral leishmaniasis reported	numeric	AMR	Americas	Country	BRA	Brazil	Year	2013	false													3253						3253			EN	2015-03-06T03:00:00.000Z
NTD_LEISHVNUM	Number of cases of visceral leishmaniasis reported	numeric	EUR	Europe	Country	TUR	Türkiye	Year	2013	false													33						33			EN	2015-03-06T03:00:00.000Z
NTD_LEISHVNUM	Number of cases of visceral leishmaniasis reported	numeric	EUR	Europe	Country	UZB	Uzbekistan	Year	2013	false													37						37			EN	2017-09-15T03:00:00.000Z
NTD_LEISHVNUM	Number of cases of visceral leishmaniasis reported	numeric	EMR	Eastern Mediterranean	Country	TUN	Tunisia	Year	2013	false													38						38			EN	2015-03-06T03:00:00.000Z
NTD_LEISHVNUM	Number of cases of visceral leishmaniasis reported	numeric	SEAR	South-East Asia	Country	BTN	Bhutan	Year	2013	false													4						4			EN	2015-03-06T03:00:00.000Z
NTD_LEISHVNUM	Number of cases of visceral leishmaniasis reported	numeric	AMR	Americas	Country	MEX	Mexico	Year	2013	false													4						4			EN	2015-03-06T03:00:00.000Z
NTD_LEISHVNUM	Number of cases of visceral leishmaniasis reported	numeric	EUR	Europe	Country	MNE	Montenegro	Year	2013	false													4						4			EN	2017-06-29T03:00:00.000Z
NTD_LEISHVNUM	Number of cases of visceral leishmaniasis reported	numeric	EUR	Europe	Country	ISR	Israel	Year	2013	false													5						5			EN	2017-06-29T03:00:00.000Z
NTD_LEISHVNUM	Number of cases of visceral leishmaniasis reported	numeric	EMR	Eastern Mediterranean	Country	SAU	Saudi Arabia	Year	2013	false													5						5			EN	2015-03-06T03:00:00.000Z
NTD_LEISHVNUM	Number of cases of visceral leishmaniasis reported	numeric	EUR	Europe	Country	ALB	Albania	Year	2013	false													54						54			EN	2017-09-15T03:00:00.000Z
NTD_LEISHVNUM	Number of cases of visceral leishmaniasis reported	numeric	AFR	Africa	Country	DZA	Algeria	Year	2013	false													54						54			EN	2015-03-06T03:00:00.000Z
NTD_LEISHVNUM	Number of cases of visceral leishmaniasis reported	numeric	EMR	Eastern Mediterranean	Country	IRQ	Iraq	Year	2013	false													575						575			EN	2015-03-06T03:00:00.000Z
NTD_LEISHVNUM	Number of cases of visceral leishmaniasis reported	numeric	AMR	Americas	Country	ARG	Argentina	Year	2013	false													6						6			EN	2017-09-15T03:00:00.000Z
NTD_LEISHVNUM	Number of cases of visceral leishmaniasis reported	numeric	EUR	Europe	Country	ITA	Italy	Year	2013	false													62						62			EN	2015-03-06T03:00:00.000Z
NTD_LEISHVNUM	Number of cases of visceral leishmaniasis reported	numeric	EUR	Europe	Country	TJK	Tajikistan	Year	2013	false													63						63			EN	2015-03-06T03:00:00.000Z
NTD_LEISHVNUM	Number of cases of visceral leishmaniasis reported	numeric	EUR	Europe	Country	ARM	Armenia	Year	2013	false													7						7			EN	2015-03-06T03:00:00.000Z
NTD_LEISHVNUM	Number of cases of visceral leishmaniasis reported	numeric	EMR	Eastern Mediterranean	Country	PAK	Pakistan	Year	2013	false													7						7			EN	2015-03-06T03:00:00.000Z
NTD_LEISHVNUM	Number of cases of visceral leishmaniasis reported	numeric	AMR	Americas	Country	VEN	Venezuela (Bolivarian Republic of)	Year	2013	false													7						7			EN	2016-11-23T02:00:00.000Z
NTD_LEISHVNUM	Number of cases of visceral leishmaniasis reported	numeric	EUR	Europe	Country	GRC	Greece	Year	2013	false													75						75			EN	2017-06-29T03:00:00.000Z
NTD_LEISHVNUM	Number of cases of visceral leishmaniasis reported	numeric	EUR	Europe	Country	FRA	France	Year	2013	false													8						8			EN	2016-11-23T02:00:00.000Z
NTD_LEISHVNUM	Number of cases of visceral leishmaniasis reported	numeric	EUR	Europe	Country	PRT	Portugal	Year	2013	false													8						8			EN	2015-03-06T03:00:00.000Z
NTD_LEISHVNUM	Number of cases of visceral leishmaniasis reported	numeric	EMR	Eastern Mediterranean	Country	IRN	Iran (Islamic Republic of)	Year	2013	false													81						81			EN	2015-03-06T03:00:00.000Z
NTD_LEISHVNUM	Number of cases of visceral leishmaniasis reported	numeric	EMR	Eastern Mediterranean	Country	SOM	Somalia	Year	2013	false													936						936			EN	2018-10-17T03:00:00.000Z
NTD_LEISHVNUM	Number of cases of visceral leishmaniasis reported	numeric	AFR	Africa	Country	AGO	Angola	Year	2013	false																			No data	827		EN	2015-03-06T03:00:00.000Z
NTD_LEISHVNUM	Number of cases of visceral leishmaniasis reported	numeric	AFR	Africa	Country	CMR	Cameroon	Year	2013	false																			No data	827		EN	2015-03-06T03:00:00.000Z
NTD_LEISHVNUM	Number of cases of visceral leishmaniasis reported	numeric	AFR	Africa	Country	CAF	Central African Republic	Year	2013	false																			No data	827		EN	2015-03-06T03:00:00.000Z
NTD_LEISHVNUM	Number of cases of visceral leishmaniasis reported	numeric	AFR	Africa	Country	TCD	Chad	Year	2013	false																			No data	827		EN	2015-03-06T03:00:00.000Z
NTD_LEISHVNUM	Number of cases of visceral leishmaniasis reported	numeric	AFR	Africa	Country	CIV	Côte d’Ivoire	Year	2013	false																			No data	827		EN	2015-03-06T03:00:00.000Z
NTD_LEISHVNUM	Number of cases of visceral leishmaniasis reported	numeric	AFR	Africa	Country	COD	Democratic Republic of the Congo	Year	2013	false																			No data	827		EN	2015-03-06T03:00:00.000Z
NTD_LEISHVNUM	Number of cases of visceral leishmaniasis reported	numeric	EMR	Eastern Mediterranean	Country	DJI	Djibouti	Year	2013	false																			No data	827		EN	2015-03-06T03:00:00.000Z
NTD_LEISHVNUM	Number of cases of visceral leishmaniasis reported	numeric	AFR	Africa	Country	ERI	Eritrea	Year	2013	false																			No data	827		EN	2015-03-06T03:00:00.000Z
NTD_LEISHVNUM	Number of cases of visceral leishmaniasis reported	numeric	AFR	Africa	Country	GMB	Gambia	Year	2013	false																			No data	827		EN	2015-03-06T03:00:00.000Z
NTD_LEISHVNUM	Number of cases of visceral leishmaniasis reported	numeric	EUR	Europe	Country	KGZ	Kyrgyzstan	Year	2013	false																			No data	827		EN	2015-03-06T03:00:00.000Z
NTD_LEISHVNUM	Number of cases of visceral leishmaniasis reported	numeric	AFR	Africa	Country	MRT	Mauritania	Year	2013	false																			No data	827		EN	2015-03-06T03:00:00.000Z
NTD_LEISHVNUM	Number of cases of visceral leishmaniasis reported	numeric	EUR	Europe	Country	MCO	Monaco	Year	2013	false																			No data	827		EN	2015-03-06T03:00:00.000Z
NTD_LEISHVNUM	Number of cases of visceral leishmaniasis reported	numeric	AFR	Africa	Country	NER	Niger	Year	2013	false																			No data	827		EN	2015-03-06T03:00:00.000Z
NTD_LEISHVNUM	Number of cases of visceral leishmaniasis reported	numeric	EMR	Eastern Mediterranean	Country	OMN	Oman	Year	2013	false																			No data	827		EN	2015-03-06T03:00:00.000Z
NTD_LEISHVNUM	Number of cases of visceral leishmaniasis reported	numeric	EUR	Europe	Country	ROU	Romania	Year	2013	false																			No data	827		EN	2015-03-06T03:00:00.000Z
NTD_LEISHVNUM	Number of cases of visceral leishmaniasis reported	numeric	AFR	Africa	Country	SEN	Senegal	Year	2013	false																			No data	827		EN	2015-03-06T03:00:00.000Z
NTD_LEISHVNUM	Number of cases of visceral leishmaniasis reported	numeric	EUR	Europe	Country	SVN	Slovenia	Year	2013	false																			No data	827		EN	2015-03-06T03:00:00.000Z
NTD_LEISHVNUM	Number of cases of visceral leishmaniasis reported	numeric	SEAR	South-East Asia	Country	LKA	Sri Lanka	Year	2013	false																			No data	827		EN	2015-03-06T03:00:00.000Z
NTD_LEISHVNUM	Number of cases of visceral leishmaniasis reported	numeric	EMR	Eastern Mediterranean	Country	YEM	Yemen	Year	2013	false																			No data	827		EN	2015-03-06T03:00:00.000Z
NTD_LEISHVNUM	Number of cases of visceral leishmaniasis reported	numeric	AMR	Americas	Country	BOL	Bolivia (Plurinational State of)	Year	2012	false													0						0			EN	2016-11-23T02:00:00.000Z
NTD_LEISHVNUM	Number of cases of visceral leishmaniasis reported	numeric	EUR	Europe	Country	BIH	Bosnia and Herzegovina	Year	2012	false													0						0			EN	2015-03-06T03:00:00.000Z
NTD_LEISHVNUM	Number of cases of visceral leishmaniasis reported	numeric	EUR	Europe	Country	HRV	Croatia	Year	2012	false													0						0			EN	2015-03-06T03:00:00.000Z
NTD_LEISHVNUM	Number of cases of visceral leishmaniasis reported	numeric	EUR	Europe	Country	CYP	Cyprus	Year	2012	false													0						0			EN	2015-03-06T03:00:00.000Z
NTD_LEISHVNUM	Number of cases of visceral leishmaniasis reported	numeric	EMR	Eastern Mediterranean	Country	EGY	Egypt	Year	2012	false													0						0			EN	2014-11-12T02:00:00.000Z
NTD_LEISHVNUM	Number of cases of visceral leishmaniasis reported	numeric	AMR	Americas	Country	SLV	El Salvador	Year	2012	false													0						0			EN	2014-11-12T02:00:00.000Z
NTD_LEISHVNUM	Number of cases of visceral leishmaniasis reported	numeric	AMR	Americas	Country	GTM	Guatemala	Year	2012	false													0						0			EN	2014-11-12T02:00:00.000Z
NTD_LEISHVNUM	Number of cases of visceral leishmaniasis reported	numeric	AMR	Americas	Country	HND	Honduras	Year	2012	false													0						0			EN	2015-03-06T03:00:00.000Z
NTD_LEISHVNUM	Number of cases of visceral leishmaniasis reported	numeric	EMR	Eastern Mediterranean	Country	JOR	Jordan	Year	2012	false													0						0			EN	2015-03-06T03:00:00.000Z
NTD_LEISHVNUM	Number of cases of visceral leishmaniasis reported	numeric	EUR	Europe	Country	KAZ	Kazakhstan	Year	2012	false													0						0			EN	2015-03-06T03:00:00.000Z
NTD_LEISHVNUM	Number of cases of visceral leishmaniasis reported	numeric	EMR	Eastern Mediterranean	Country	LBN	Lebanon	Year	2012	false													0						0			EN	2016-11-23T02:00:00.000Z
NTD_LEISHVNUM	Number of cases of visceral leishmaniasis reported	numeric	AMR	Americas	Country	NIC	Nicaragua	Year	2012	false													0						0			EN	2014-11-12T02:00:00.000Z
NTD_LEISHVNUM	Number of cases of visceral leishmaniasis reported	numeric	EUR	Europe	Country	TKM	Turkmenistan	Year	2012	false													0						0			EN	2015-03-06T03:00:00.000Z
NTD_LEISHVNUM	Number of cases of visceral leishmaniasis reported	numeric	AFR	Africa	Country	ZMB	Zambia	Year	2012	false													0						0			EN	2016-11-23T02:00:00.000Z
NTD_LEISHVNUM	Number of cases of visceral leishmaniasis reported	numeric	EUR	Europe	Country	ISR	Israel	Year	2012	false													1						1			EN	2017-09-15T03:00:00.000Z
NTD_LEISHVNUM	Number of cases of visceral leishmaniasis reported	numeric	EMR	Eastern Mediterranean	Country	OMN	Oman	Year	2012	false													1						1			EN	2014-11-12T02:00:00.000Z
NTD_LEISHVNUM	Number of cases of visceral leishmaniasis reported	numeric	EUR	Europe	Country	SRB	Serbia	Year	2012	false													1						1			EN	2015-03-06T03:00:00.000Z
NTD_LEISHVNUM	Number of cases of visceral leishmaniasis reported	numeric	EUR	Europe	Country	FRA	France	Year	2012	false													10						10			EN	2015-03-06T03:00:00.000Z
NTD_LEISHVNUM	Number of cases of visceral leishmaniasis reported	numeric	EMR	Eastern Mediterranean	Country	IRQ	Iraq	Year	2012	false													1045						1045			EN	2014-11-12T02:00:00.000Z
NTD_LEISHVNUM	Number of cases of visceral leishmaniasis reported	numeric	EUR	Europe	Country	GEO	Georgia	Year	2012	false													106						106			EN	2016-11-23T02:00:00.000Z
NTD_LEISHVNUM	Number of cases of visceral leishmaniasis reported	numeric	EMR	Eastern Mediterranean	Country	MAR	Morocco	Year	2012	false													113						113			EN	2014-11-12T02:00:00.000Z
NTD_LEISHVNUM	Number of cases of visceral leishmaniasis reported	numeric	EUR	Europe	Country	MKD	The former Yugoslav Republic of Macedonia	Year	2012	false													13						13			EN	2017-06-29T03:00:00.000Z
NTD_LEISHVNUM	Number of cases of visceral leishmaniasis reported	numeric	EUR	Europe	Country	TUR	Türkiye	Year	2012	false													13						13			EN	2015-03-06T03:00:00.000Z
NTD_LEISHVNUM	Number of cases of visceral leishmaniasis reported	numeric	EMR	Eastern Mediterranean	Country	PAK	Pakistan	Year	2012	false													14						14			EN	2015-03-06T03:00:00.000Z
NTD_LEISHVNUM	Number of cases of visceral leishmaniasis reported	numeric	EMR	Eastern Mediterranean	Country	SYR	Syrian Arab Republic	Year	2012	false													17						17			EN	2014-11-12T02:00:00.000Z
NTD_LEISHVNUM	Number of cases of visceral leishmaniasis reported	numeric	SEAR	South-East Asia	Country	BGD	Bangladesh	Year	2012	false													1902						1902			EN	2014-11-12T02:00:00.000Z
NTD_LEISHVNUM	Number of cases of visceral leishmaniasis reported	numeric	SEAR	South-East Asia	Country	BTN	Bhutan	Year	2012	false													2						2			EN	2015-03-06T03:00:00.000Z
NTD_LEISHVNUM	Number of cases of visceral leishmaniasis reported	numeric	EUR	Europe	Country	BGR	Bulgaria	Year	2012	false													2						2			EN	2014-11-12T02:00:00.000Z
NTD_LEISHVNUM	Number of cases of visceral leishmaniasis reported	numeric	EUR	Europe	Country	UKR	Ukraine	Year	2012	false													2						2			EN	2018-10-17T03:00:00.000Z
NTD_LEISHVNUM	Number of cases of visceral leishmaniasis reported	numeric	SEAR	South-East Asia	Country	IND	India	Year	2012	false													20572						20 572			EN	2016-11-23T02:00:00.000Z
NTD_LEISHVNUM	Number of cases of visceral leishmaniasis reported	numeric	EUR	Europe	Country	ESP	Spain	Year	2012	false													213						213			EN	2015-03-06T03:00:00.000Z
NTD_LEISHVNUM	Number of cases of visceral leishmaniasis reported	numeric	WPR	Western Pacific	Country	CHN	China	Year	2012	false													218						218			EN	2014-11-12T02:00:00.000Z
NTD_LEISHVNUM	Number of cases of visceral leishmaniasis reported	numeric	EUR	Europe	Country	AZE	Azerbaijan	Year	2012	false													22						22			EN	2015-03-06T03:00:00.000Z
NTD_LEISHVNUM	Number of cases of visceral leishmaniasis reported	numeric	AFR	Africa	Country	ETH	Ethiopia	Year	2012	false													2381						2381			EN	2016-11-23T02:00:00.000Z
NTD_LEISHVNUM	Number of cases of visceral leishmaniasis reported	numeric	EMR	Eastern Mediterranean	Country	AFG	Afghanistan	Year	2012	false													24						24			EN	2014-11-12T02:00:00.000Z
NTD_LEISHVNUM	Number of cases of visceral leishmaniasis reported	numeric	AMR	Americas	Country	ARG	Argentina	Year	2012	false													24						24			EN	2015-03-06T03:00:00.000Z
NTD_LEISHVNUM	Number of cases of visceral leishmaniasis reported	numeric	AMR	Americas	Country	BRA	Brazil	Year	2012	false													2770						2770			EN	2016-11-23T02:00:00.000Z
NTD_LEISHVNUM	Number of cases of visceral leishmaniasis reported	numeric	EUR	Europe	Country	MLT	Malta	Year	2012	false													3						3			EN	2015-03-06T03:00:00.000Z
NTD_LEISHVNUM	Number of cases of visceral leishmaniasis reported	numeric	EMR	Eastern Mediterranean	Country	TUN	Tunisia	Year	2012	false													37						37			EN	2015-03-06T03:00:00.000Z
NTD_LEISHVNUM	Number of cases of visceral leishmaniasis reported	numeric	EUR	Europe	Country	UZB	Uzbekistan	Year	2012	false													38						38			EN	2017-09-15T03:00:00.000Z
NTD_LEISHVNUM	Number of cases of visceral leishmaniasis reported	numeric	EMR	Eastern Mediterranean	Country	SOM	Somalia	Year	2012	false													394						394			EN	2015-03-06T03:00:00.000Z
NTD_LEISHVNUM	Number of cases of visceral leishmaniasis reported	numeric	AMR	Americas	Country	MEX	Mexico	Year	2012	false													4						4			EN	2014-11-12T02:00:00.000Z
NTD_LEISHVNUM	Number of cases of visceral leishmaniasis reported	numeric	AFR	Africa	Country	SSD	South Sudan	Year	2012	false													4353						4353			EN	2016-11-23T02:00:00.000Z
NTD_LEISHVNUM	Number of cases of visceral leishmaniasis reported	numeric	AFR	Africa	Country	KEN	Kenya	Year	2012	false													457						457			EN	2014-11-12T02:00:00.000Z
NTD_LEISHVNUM	Number of cases of visceral leishmaniasis reported	numeric	EUR	Europe	Country	TJK	Tajikistan	Year	2012	false													46						46			EN	2015-03-06T03:00:00.000Z
NTD_LEISHVNUM	Number of cases of visceral leishmaniasis reported	numeric	EUR	Europe	Country	GRC	Greece	Year	2012	false													47						47			EN	2015-03-06T03:00:00.000Z
NTD_LEISHVNUM	Number of cases of visceral leishmaniasis reported	numeric	EUR	Europe	Country	PRT	Portugal	Year	2012	false													5						5			EN	2015-03-06T03:00:00.000Z
NTD_LEISHVNUM	Number of cases of visceral leishmaniasis reported	numeric	SEAR	South-East Asia	Country	THA	Thailand	Year	2012	false													5						5			EN	2015-03-06T03:00:00.000Z
NTD_LEISHVNUM	Number of cases of visceral leishmaniasis reported	numeric	EMR	Eastern Mediterranean	Country	SDN	Sudan	Year	2012	false													5153						5153			EN	2015-03-06T03:00:00.000Z
NTD_LEISHVNUM	Number of cases of visceral leishmaniasis reported	numeric	EUR	Europe	Country	ALB	Albania	Year	2012	false													53						53			EN	2017-09-15T03:00:00.000Z
NTD_LEISHVNUM	Number of cases of visceral leishmaniasis reported	numeric	AFR	Africa	Country	DZA	Algeria	Year	2012	false													53						53			EN	2016-11-23T02:00:00.000Z
NTD_LEISHVNUM	Number of cases of visceral leishmaniasis reported	numeric	AFR	Africa	Country	NGA	Nigeria	Year	2012	false													57						57			EN	2015-03-06T03:00:00.000Z
NTD_LEISHVNUM	Number of cases of visceral leishmaniasis reported	numeric	SEAR	South-East Asia	Country	NPL	Nepal	Year	2012	false													575						575			EN	2014-11-12T02:00:00.000Z
NTD_LEISHVNUM	Number of cases of visceral leishmaniasis reported	numeric	AMR	Americas	Country	PRY	Paraguay	Year	2012	false													76						76			EN	2014-11-12T02:00:00.000Z
NTD_LEISHVNUM	Number of cases of visceral leishmaniasis reported	numeric	EUR	Europe	Country	ARM	Armenia	Year	2012	false													8						8			EN	2016-11-23T02:00:00.000Z
NTD_LEISHVNUM	Number of cases of visceral leishmaniasis reported	numeric	EMR	Eastern Mediterranean	Country	SAU	Saudi Arabia	Year	2012	false													8						8			EN	2014-11-12T02:00:00.000Z
NTD_LEISHVNUM	Number of cases of visceral leishmaniasis reported	numeric	EUR	Europe	Country	ITA	Italy	Year	2012	false													81						81			EN	2014-11-12T02:00:00.000Z
NTD_LEISHVNUM	Number of cases of visceral leishmaniasis reported	numeric	AFR	Africa	Country	UGA	Uganda	Year	2012	false													86						86			EN	2016-11-23T02:00:00.000Z
NTD_LEISHVNUM	Number of cases of visceral leishmaniasis reported	numeric	AMR	Americas	Country	COL	Colombia	Year	2012	false													9						9			EN	2014-11-12T02:00:00.000Z
NTD_LEISHVNUM	Number of cases of visceral leishmaniasis reported	numeric	AMR	Americas	Country	VEN	Venezuela (Bolivarian Republic of)	Year	2012	false													9						9			EN	2016-11-23T02:00:00.000Z
NTD_LEISHVNUM	Number of cases of visceral leishmaniasis reported	numeric	EMR	Eastern Mediterranean	Country	IRN	Iran (Islamic Republic of)	Year	2012	false													94						94			EN	2015-03-06T03:00:00.000Z
NTD_LEISHVNUM	Number of cases of visceral leishmaniasis reported	numeric	AFR	Africa	Country	AGO	Angola	Year	2012	false																			No data	827		EN	2014-11-12T02:00:00.000Z
NTD_LEISHVNUM	Number of cases of visceral leishmaniasis reported	numeric	AFR	Africa	Country	CMR	Cameroon	Year	2012	false																			No data	827		EN	2014-11-12T02:00:00.000Z
NTD_LEISHVNUM	Number of cases of visceral leishmaniasis reported	numeric	AFR	Africa	Country	CAF	Central African Republic	Year	2012	false																			No data	827		EN	2014-11-12T02:00:00.000Z
NTD_LEISHVNUM	Number of cases of visceral leishmaniasis reported	numeric	AFR	Africa	Country	TCD	Chad	Year	2012	false																			No data	827		EN	2014-11-12T02:00:00.000Z
NTD_LEISHVNUM	Number of cases of visceral leishmaniasis reported	numeric	AMR	Americas	Country	CRI	Costa Rica	Year	2012	false																			No data	827		EN	2021-01-14T03:00:00.000Z
NTD_LEISHVNUM	Number of cases of visceral leishmaniasis reported	numeric	AFR	Africa	Country	CIV	Côte d’Ivoire	Year	2012	false																			No data	827		EN	2014-11-12T02:00:00.000Z
NTD_LEISHVNUM	Number of cases of visceral leishmaniasis reported	numeric	AFR	Africa	Country	COD	Democratic Republic of the Congo	Year	2012	false																			No data	827		EN	2014-11-12T02:00:00.000Z
NTD_LEISHVNUM	Number of cases of visceral leishmaniasis reported	numeric	EMR	Eastern Mediterranean	Country	DJI	Djibouti	Year	2012	false																			No data	827		EN	2014-11-12T02:00:00.000Z
NTD_LEISHVNUM	Number of cases of visceral leishmaniasis reported	numeric	AFR	Africa	Country	ERI	Eritrea	Year	2012	false																			No data	827		EN	2014-11-12T02:00:00.000Z
NTD_LEISHVNUM	Number of cases of visceral leishmaniasis reported	numeric	AFR	Africa	Country	GMB	Gambia	Year	2012	false																			No data	827		EN	2014-11-12T02:00:00.000Z
NTD_LEISHVNUM	Number of cases of visceral leishmaniasis reported	numeric	EUR	Europe	Country	KGZ	Kyrgyzstan	Year	2012	false																			No data	827		EN	2014-11-12T02:00:00.000Z
NTD_LEISHVNUM	Number of cases of visceral leishmaniasis reported	numeric	EMR	Eastern Mediterranean	Country	LBY	Libya	Year	2012	false																			No data	827		EN	2014-11-12T02:00:00.000Z
NTD_LEISHVNUM	Number of cases of visceral leishmaniasis reported	numeric	AFR	Africa	Country	MRT	Mauritania	Year	2012	false																			No data	827		EN	2014-11-12T02:00:00.000Z
NTD_LEISHVNUM	Number of cases of visceral leishmaniasis reported	numeric	EUR	Europe	Country	MCO	Monaco	Year	2012	false																			No data	827		EN	2014-11-12T02:00:00.000Z
NTD_LEISHVNUM	Number of cases of visceral leishmaniasis reported	numeric	EUR	Europe	Country	MNE	Montenegro	Year	2012	false																			No data	827		EN	2014-11-12T02:00:00.000Z
NTD_LEISHVNUM	Number of cases of visceral leishmaniasis reported	numeric	AFR	Africa	Country	NER	Niger	Year	2012	false																			No data	827		EN	2014-11-12T02:00:00.000Z
NTD_LEISHVNUM	Number of cases of visceral leishmaniasis reported	numeric	EUR	Europe	Country	ROU	Romania	Year	2012	false																			No data	827		EN	2014-11-12T02:00:00.000Z
NTD_LEISHVNUM	Number of cases of visceral leishmaniasis reported	numeric	AFR	Africa	Country	SEN	Senegal	Year	2012	false																			No data	827		EN	2014-11-12T02:00:00.000Z
NTD_LEISHVNUM	Number of cases of visceral leishmaniasis reported	numeric	EUR	Europe	Country	SVN	Slovenia	Year	2012	false																			No data	827		EN	2014-11-12T02:00:00.000Z
NTD_LEISHVNUM	Number of cases of visceral leishmaniasis reported	numeric	SEAR	South-East Asia	Country	LKA	Sri Lanka	Year	2012	false																			No data	827		EN	2014-11-12T02:00:00.000Z
NTD_LEISHVNUM	Number of cases of visceral leishmaniasis reported	numeric	AMR	Americas	Country	URY	Uruguay	Year	2012	false																			No data	827		EN	2021-01-14T03:00:00.000Z
NTD_LEISHVNUM	Number of cases of visceral leishmaniasis reported	numeric	EMR	Eastern Mediterranean	Country	YEM	Yemen	Year	2012	false																			No data	827		EN	2014-11-12T02:00:00.000Z
NTD_LEISHVNUM	Number of cases of visceral leishmaniasis reported	numeric	AMR	Americas	Country	BOL	Bolivia (Plurinational State of)	Year	2011	false													0						0			EN	2016-11-23T02:00:00.000Z
NTD_LEISHVNUM	Number of cases of visceral leishmaniasis reported	numeric	EUR	Europe	Country	BIH	Bosnia and Herzegovina	Year	2011	false													0						0			EN	2015-03-06T03:00:00.000Z
NTD_LEISHVNUM	Number of cases of visceral leishmaniasis reported	numeric	EUR	Europe	Country	HRV	Croatia	Year	2011	false													0						0			EN	2015-03-06T03:00:00.000Z
NTD_LEISHVNUM	Number of cases of visceral leishmaniasis reported	numeric	EMR	Eastern Mediterranean	Country	EGY	Egypt	Year	2011	false													0						0			EN	2014-11-12T02:00:00.000Z
NTD_LEISHVNUM	Number of cases of visceral leishmaniasis reported	numeric	EUR	Europe	Country	ISR	Israel	Year	2011	false													0						0			EN	2017-09-15T03:00:00.000Z
NTD_LEISHVNUM	Number of cases of visceral leishmaniasis reported	numeric	EMR	Eastern Mediterranean	Country	JOR	Jordan	Year	2011	false													0						0			EN	2015-03-06T03:00:00.000Z
NTD_LEISHVNUM	Number of cases of visceral leishmaniasis reported	numeric	EMR	Eastern Mediterranean	Country	LBN	Lebanon	Year	2011	false													0						0			EN	2016-11-23T02:00:00.000Z
NTD_LEISHVNUM	Number of cases of visceral leishmaniasis reported	numeric	AMR	Americas	Country	MEX	Mexico	Year	2011	false													0						0			EN	2015-03-06T03:00:00.000Z
NTD_LEISHVNUM	Number of cases of visceral leishmaniasis reported	numeric	AMR	Americas	Country	NIC	Nicaragua	Year	2011	false													0						0			EN	2014-11-12T02:00:00.000Z
NTD_LEISHVNUM	Number of cases of visceral leishmaniasis reported	numeric	AFR	Africa	Country	NGA	Nigeria	Year	2011	false													0						0			EN	2014-11-12T02:00:00.000Z
NTD_LEISHVNUM	Number of cases of visceral leishmaniasis reported	numeric	EMR	Eastern Mediterranean	Country	OMN	Oman	Year	2011	false													0						0			EN	2014-11-12T02:00:00.000Z
NTD_LEISHVNUM	Number of cases of visceral leishmaniasis reported	numeric	EUR	Europe	Country	TKM	Turkmenistan	Year	2011	false													0						0			EN	2015-03-06T03:00:00.000Z
NTD_LEISHVNUM	Number of cases of visceral leishmaniasis reported	numeric	EMR	Eastern Mediterranean	Country	YEM	Yemen	Year	2011	false													0						0			EN	2014-11-12T02:00:00.000Z
NTD_LEISHVNUM	Number of cases of visceral leishmaniasis reported	numeric	AFR	Africa	Country	ZMB	Zambia	Year	2011	false													0						0			EN	2016-11-23T02:00:00.000Z
NTD_LEISHVNUM	Number of cases of visceral leishmaniasis reported	numeric	EUR	Europe	Country	CYP	Cyprus	Year	2011	false													1						1			EN	2015-03-06T03:00:00.000Z
NTD_LEISHVNUM	Number of cases of visceral leishmaniasis reported	numeric	AMR	Americas	Country	SLV	El Salvador	Year	2011	false													1						1			EN	2014-11-12T02:00:00.000Z
NTD_LEISHVNUM	Number of cases of visceral leishmaniasis reported	numeric	SEAR	South-East Asia	Country	THA	Thailand	Year	2011	false													1						1			EN	2015-03-06T03:00:00.000Z
NTD_LEISHVNUM	Number of cases of visceral leishmaniasis reported	numeric	EUR	Europe	Country	UKR	Ukraine	Year	2011	false													1						1			EN	2018-10-17T03:00:00.000Z
NTD_LEISHVNUM	Number of cases of visceral leishmaniasis reported	numeric	EMR	Eastern Mediterranean	Country	PAK	Pakistan	Year	2011	false													10						10			EN	2015-03-06T03:00:00.000Z
NTD_LEISHVNUM	Number of cases of visceral leishmaniasis reported	numeric	AFR	Africa	Country	SSD	South Sudan	Year	2011	false													10468						10 468			EN	2016-11-23T02:00:00.000Z
NTD_LEISHVNUM	Number of cases of visceral leishmaniasis reported	numeric	EMR	Eastern Mediterranean	Country	MAR	Morocco	Year	2011	false													107						107			EN	2014-11-12T02:00:00.000Z
NTD_LEISHVNUM	Number of cases of visceral leishmaniasis reported	numeric	AMR	Americas	Country	COL	Colombia	Year	2011	false													11						11			EN	2014-11-12T02:00:00.000Z
NTD_LEISHVNUM	Number of cases of visceral leishmaniasis reported	numeric	AMR	Americas	Country	PRY	Paraguay	Year	2011	false													114						114			EN	2014-11-12T02:00:00.000Z
NTD_LEISHVNUM	Number of cases of visceral leishmaniasis reported	numeric	EMR	Eastern Mediterranean	Country	IRQ	Iraq	Year	2011	false													1167						1167			EN	2014-11-12T02:00:00.000Z
NTD_LEISHVNUM	Number of cases of visceral leishmaniasis reported	numeric	EUR	Europe	Country	GEO	Georgia	Year	2011	false													123						123			EN	2016-11-23T02:00:00.000Z
NTD_LEISHVNUM	Number of cases of visceral leishmaniasis reported	numeric	EUR	Europe	Country	PRT	Portugal	Year	2011	false													13						13			EN	2015-03-06T03:00:00.000Z
NTD_LEISHVNUM	Number of cases of visceral leishmaniasis reported	numeric	AMR	Americas	Country	ARG	Argentina	Year	2011	false													15						15			EN	2015-03-06T03:00:00.000Z
NTD_LEISHVNUM	Number of cases of visceral leishmaniasis reported	numeric	EUR	Europe	Country	AZE	Azerbaijan	Year	2011	false													15						15			EN	2015-03-06T03:00:00.000Z
NTD_LEISHVNUM	Number of cases of visceral leishmaniasis reported	numeric	AMR	Americas	Country	VEN	Venezuela (Bolivarian Republic of)	Year	2011	false													15						15			EN	2014-11-12T02:00:00.000Z
NTD_LEISHVNUM	Number of cases of visceral leishmaniasis reported	numeric	EMR	Eastern Mediterranean	Country	SYR	Syrian Arab Republic	Year	2011	false													18						18			EN	2015-03-06T03:00:00.000Z
NTD_LEISHVNUM	Number of cases of visceral leishmaniasis reported	numeric	AMR	Americas	Country	GTM	Guatemala	Year	2011	false													2						2			EN	2016-11-23T02:00:00.000Z
NTD_LEISHVNUM	Number of cases of visceral leishmaniasis reported	numeric	EUR	Europe	Country	KAZ	Kazakhstan	Year	2011	false													2						2			EN	2015-03-06T03:00:00.000Z
NTD_LEISHVNUM	Number of cases of visceral leishmaniasis reported	numeric	EUR	Europe	Country	MLT	Malta	Year	2011	false													2						2			EN	2015-03-06T03:00:00.000Z
NTD_LEISHVNUM	Number of cases of visceral leishmaniasis reported	numeric	EUR	Europe	Country	MKD	The former Yugoslav Republic of Macedonia	Year	2011	false													2						2			EN	2017-06-29T03:00:00.000Z
NTD_LEISHVNUM	Number of cases of visceral leishmaniasis reported	numeric	EUR	Europe	Country	SRB	Serbia	Year	2011	false													2						2			EN	2015-03-06T03:00:00.000Z
NTD_LEISHVNUM	Number of cases of visceral leishmaniasis reported	numeric	AFR	Africa	Country	ETH	Ethiopia	Year	2011	false													2032						2032			EN	2014-11-12T02:00:00.000Z
NTD_LEISHVNUM	Number of cases of visceral leishmaniasis reported	numeric	EMR	Eastern Mediterranean	Country	AFG	Afghanistan	Year	2011	false													21						21			EN	2014-11-12T02:00:00.000Z
NTD_LEISHVNUM	Number of cases of visceral leishmaniasis reported	numeric	EUR	Europe	Country	ESP	Spain	Year	2011	false													235						235			EN	2014-11-12T02:00:00.000Z
NTD_LEISHVNUM	Number of cases of visceral leishmaniasis reported	numeric	EUR	Europe	Country	FRA	France	Year	2011	false													25						25			EN	2016-11-23T02:00:00.000Z
NTD_LEISHVNUM	Number of cases of visceral leishmaniasis reported	numeric	EUR	Europe	Country	TJK	Tajikistan	Year	2011	false													25						25			EN	2015-03-06T03:00:00.000Z
NTD_LEISHVNUM	Number of cases of visceral leishmaniasis reported	numeric	EUR	Europe	Country	UZB	Uzbekistan	Year	2011	false													28						28			EN	2017-09-15T03:00:00.000Z
NTD_LEISHVNUM	Number of cases of visceral leishmaniasis reported	numeric	SEAR	South-East Asia	Country	BGD	Bangladesh	Year	2011	false													2874						2874			EN	2015-03-06T03:00:00.000Z
NTD_LEISHVNUM	Number of cases of visceral leishmaniasis reported	numeric	EMR	Eastern Mediterranean	Country	SOM	Somalia	Year	2011	false													290						290			EN	2015-03-06T03:00:00.000Z
NTD_LEISHVNUM	Number of cases of visceral leishmaniasis reported	numeric	WPR	Western Pacific	Country	CHN	China	Year	2011	false													293						293			EN	2014-11-12T02:00:00.000Z
NTD_LEISHVNUM	Number of cases of visceral leishmaniasis reported	numeric	EUR	Europe	Country	BGR	Bulgaria	Year	2011	false													3						3			EN	2014-11-12T02:00:00.000Z
NTD_LEISHVNUM	Number of cases of visceral leishmaniasis reported	numeric	EUR	Europe	Country	TUR	Türkiye	Year	2011	false													30						30			EN	2015-03-06T03:00:00.000Z
NTD_LEISHVNUM	Number of cases of visceral leishmaniasis reported	numeric	SEAR	South-East Asia	Country	IND	India	Year	2011	false													33155						33 155			EN	2014-11-12T02:00:00.000Z
NTD_LEISHVNUM	Number of cases of visceral leishmaniasis reported	numeric	AMR	Americas	Country	BRA	Brazil	Year	2011	false													3894						3894			EN	2016-11-23T02:00:00.000Z
NTD_LEISHVNUM	Number of cases of visceral leishmaniasis reported	numeric	SEAR	South-East Asia	Country	BTN	Bhutan	Year	2011	false													4						4			EN	2015-03-06T03:00:00.000Z
NTD_LEISHVNUM	Number of cases of visceral leishmaniasis reported	numeric	AFR	Africa	Country	KEN	Kenya	Year	2011	false													406						406			EN	2014-11-12T02:00:00.000Z
NTD_LEISHVNUM	Number of cases of visceral leishmaniasis reported	numeric	EUR	Europe	Country	GRC	Greece	Year	2011	false													41						41			EN	2015-03-06T03:00:00.000Z
NTD_LEISHVNUM	Number of cases of visceral leishmaniasis reported	numeric	EUR	Europe	Country	ALB	Albania	Year	2011	false													52						52			EN	2017-09-15T03:00:00.000Z
NTD_LEISHVNUM	Number of cases of visceral leishmaniasis reported	numeric	EMR	Eastern Mediterranean	Country	TUN	Tunisia	Year	2011	false													55						55			EN	2015-03-06T03:00:00.000Z
NTD_LEISHVNUM	Number of cases of visceral leishmaniasis reported	numeric	EUR	Europe	Country	ITA	Italy	Year	2011	false													62						62			EN	2014-11-12T02:00:00.000Z
NTD_LEISHVNUM	Number of cases of visceral leishmaniasis reported	numeric	EUR	Europe	Country	ARM	Armenia	Year	2011	false													7						7			EN	2016-11-23T02:00:00.000Z
NTD_LEISHVNUM	Number of cases of visceral leishmaniasis reported	numeric	AMR	Americas	Country	HND	Honduras	Year	2011	false													7						7			EN	2014-11-12T02:00:00.000Z
NTD_LEISHVNUM	Number of cases of visceral leishmaniasis reported	numeric	EMR	Eastern Mediterranean	Country	SAU	Saudi Arabia	Year	2011	false													7						7			EN	2014-11-12T02:00:00.000Z
NTD_LEISHVNUM	Number of cases of visceral leishmaniasis reported	numeric	EMR	Eastern Mediterranean	Country	SDN	Sudan	Year	2011	false													7418						7418			EN	2015-03-06T03:00:00.000Z
NTD_LEISHVNUM	Number of cases of visceral leishmaniasis reported	numeric	AFR	Africa	Country	UGA	Uganda	Year	2011	false													77						77			EN	2016-11-23T02:00:00.000Z
NTD_LEISHVNUM	Number of cases of visceral leishmaniasis reported	numeric	SEAR	South-East Asia	Country	NPL	Nepal	Year	2011	false													886						886			EN	2015-03-06T03:00:00.000Z
NTD_LEISHVNUM	Number of cases of visceral leishmaniasis reported	numeric	AFR	Africa	Country	DZA	Algeria	Year	2011	false													89						89			EN	2016-11-23T02:00:00.000Z
NTD_LEISHVNUM	Number of cases of visceral leishmaniasis reported	numeric	EMR	Eastern Mediterranean	Country	IRN	Iran (Islamic Republic of)	Year	2011	false													90						90			EN	2015-03-06T03:00:00.000Z
NTD_LEISHVNUM	Number of cases of visceral leishmaniasis reported	numeric	AFR	Africa	Country	AGO	Angola	Year	2011	false																			No data	827		EN	2014-11-12T02:00:00.000Z
NTD_LEISHVNUM	Number of cases of visceral leishmaniasis reported	numeric	AFR	Africa	Country	CMR	Cameroon	Year	2011	false																			No data	827		EN	2014-11-12T02:00:00.000Z
NTD_LEISHVNUM	Number of cases of visceral leishmaniasis reported	numeric	AFR	Africa	Country	CAF	Central African Republic	Year	2011	false																			No data	827		EN	2014-11-12T02:00:00.000Z
NTD_LEISHVNUM	Number of cases of visceral leishmaniasis reported	numeric	AFR	Africa	Country	TCD	Chad	Year	2011	false																			No data	827		EN	2014-11-12T02:00:00.000Z
NTD_LEISHVNUM	Number of cases of visceral leishmaniasis reported	numeric	AMR	Americas	Country	CRI	Costa Rica	Year	2011	false																			No data	827		EN	2021-01-14T03:00:00.000Z
NTD_LEISHVNUM	Number of cases of visceral leishmaniasis reported	numeric	AFR	Africa	Country	CIV	Côte d’Ivoire	Year	2011	false																			No data	827		EN	2014-11-12T02:00:00.000Z
NTD_LEISHVNUM	Number of cases of visceral leishmaniasis reported	numeric	AFR	Africa	Country	COD	Democratic Republic of the Congo	Year	2011	false																			No data	827		EN	2014-11-12T02:00:00.000Z
NTD_LEISHVNUM	Number of cases of visceral leishmaniasis reported	numeric	EMR	Eastern Mediterranean	Country	DJI	Djibouti	Year	2011	false																			No data	827		EN	2014-11-12T02:00:00.000Z
NTD_LEISHVNUM	Number of cases of visceral leishmaniasis reported	numeric	AFR	Africa	Country	ERI	Eritrea	Year	2011	false																			No data	827		EN	2014-11-12T02:00:00.000Z
NTD_LEISHVNUM	Number of cases of visceral leishmaniasis reported	numeric	AFR	Africa	Country	GMB	Gambia	Year	2011	false																			No data	827		EN	2014-11-12T02:00:00.000Z
NTD_LEISHVNUM	Number of cases of visceral leishmaniasis reported	numeric	EUR	Europe	Country	KGZ	Kyrgyzstan	Year	2011	false																			No data	827		EN	2014-11-12T02:00:00.000Z
NTD_LEISHVNUM	Number of cases of visceral leishmaniasis reported	numeric	EMR	Eastern Mediterranean	Country	LBY	Libya	Year	2011	false																			No data	827		EN	2014-11-12T02:00:00.000Z
NTD_LEISHVNUM	Number of cases of visceral leishmaniasis reported	numeric	AFR	Africa	Country	MRT	Mauritania	Year	2011	false																			No data	827		EN	2014-11-12T02:00:00.000Z
NTD_LEISHVNUM	Number of cases of visceral leishmaniasis reported	numeric	EUR	Europe	Country	MCO	Monaco	Year	2011	false																			No data	827		EN	2014-11-12T02:00:00.000Z
NTD_LEISHVNUM	Number of cases of visceral leishmaniasis reported	numeric	EUR	Europe	Country	MNE	Montenegro	Year	2011	false																			No data	827		EN	2014-11-12T02:00:00.000Z
NTD_LEISHVNUM	Number of cases of visceral leishmaniasis reported	numeric	AFR	Africa	Country	NER	Niger	Year	2011	false																			No data	827		EN	2014-11-12T02:00:00.000Z
NTD_LEISHVNUM	Number of cases of visceral leishmaniasis reported	numeric	EUR	Europe	Country	ROU	Romania	Year	2011	false																			No data	827		EN	2014-11-12T02:00:00.000Z
NTD_LEISHVNUM	Number of cases of visceral leishmaniasis reported	numeric	AFR	Africa	Country	SEN	Senegal	Year	2011	false																			No data	827		EN	2014-11-12T02:00:00.000Z
NTD_LEISHVNUM	Number of cases of visceral leishmaniasis reported	numeric	EUR	Europe	Country	SVN	Slovenia	Year	2011	false																			No data	827		EN	2014-11-12T02:00:00.000Z
NTD_LEISHVNUM	Number of cases of visceral leishmaniasis reported	numeric	SEAR	South-East Asia	Country	LKA	Sri Lanka	Year	2011	false																			No data	827		EN	2014-11-12T02:00:00.000Z
NTD_LEISHVNUM	Number of cases of visceral leishmaniasis reported	numeric	AMR	Americas	Country	URY	Uruguay	Year	2011	false																			No data	827		EN	2021-01-14T03:00:00.000Z
NTD_LEISHVNUM	Number of cases of visceral leishmaniasis reported	numeric	AMR	Americas	Country	BOL	Bolivia (Plurinational State of)	Year	2010	false													0						0			EN	2016-11-23T02:00:00.000Z
NTD_LEISHVNUM	Number of cases of visceral leishmaniasis reported	numeric	AMR	Americas	Country	SLV	El Salvador	Year	2010	false													0						0			EN	2014-11-12T02:00:00.000Z
NTD_LEISHVNUM	Number of cases of visceral leishmaniasis reported	numeric	AMR	Americas	Country	GTM	Guatemala	Year	2010	false													0						0			EN	2016-11-23T02:00:00.000Z
NTD_LEISHVNUM	Number of cases of visceral leishmaniasis reported	numeric	AFR	Africa	Country	NGA	Nigeria	Year	2010	false													0						0			EN	2014-11-12T02:00:00.000Z
NTD_LEISHVNUM	Number of cases of visceral leishmaniasis reported	numeric	EUR	Europe	Country	BIH	Bosnia and Herzegovina	Year	2010	false													1						1			EN	2014-11-12T02:00:00.000Z
NTD_LEISHVNUM	Number of cases of visceral leishmaniasis reported	numeric	EUR	Europe	Country	CYP	Cyprus	Year	2010	false													1						1			EN	2014-11-12T02:00:00.000Z
NTD_LEISHVNUM	Number of cases of visceral leishmaniasis reported	numeric	EUR	Europe	Country	ISR	Israel	Year	2010	false													1						1			EN	2017-09-15T03:00:00.000Z
NTD_LEISHVNUM	Number of cases of visceral leishmaniasis reported	numeric	EUR	Europe	Country	MNE	Montenegro	Year	2010	false													1						1			EN	2014-11-12T02:00:00.000Z
NTD_LEISHVNUM	Number of cases of visceral leishmaniasis reported	numeric	AMR	Americas	Country	NIC	Nicaragua	Year	2010	false													1						1			EN	2014-11-12T02:00:00.000Z
NTD_LEISHVNUM	Number of cases of visceral leishmaniasis reported	numeric	EMR	Eastern Mediterranean	Country	OMN	Oman	Year	2010	false													1						1			EN	2014-11-12T02:00:00.000Z
NTD_LEISHVNUM	Number of cases of visceral leishmaniasis reported	numeric	EUR	Europe	Country	UKR	Ukraine	Year	2010	false													1						1			EN	2018-10-17T03:00:00.000Z
NTD_LEISHVNUM	Number of cases of visceral leishmaniasis reported	numeric	EMR	Eastern Mediterranean	Country	AFG	Afghanistan	Year	2010	false													11						11			EN	2014-11-12T02:00:00.000Z
NTD_LEISHVNUM	Number of cases of visceral leishmaniasis reported	numeric	EUR	Europe	Country	MKD	The former Yugoslav Republic of Macedonia	Year	2010	false													12						12			EN	2017-06-29T03:00:00.000Z
NTD_LEISHVNUM	Number of cases of visceral leishmaniasis reported	numeric	EMR	Eastern Mediterranean	Country	MAR	Morocco	Year	2010	false													139						139			EN	2014-11-12T02:00:00.000Z
NTD_LEISHVNUM	Number of cases of visceral leishmaniasis reported	numeric	EUR	Europe	Country	GEO	Georgia	Year	2010	false													141						141			EN	2016-11-23T02:00:00.000Z
NTD_LEISHVNUM	Number of cases of visceral leishmaniasis reported	numeric	AMR	Americas	Country	PRY	Paraguay	Year	2010	false													144						144			EN	2015-03-06T03:00:00.000Z
NTD_LEISHVNUM	Number of cases of visceral leishmaniasis reported	numeric	AMR	Americas	Country	VEN	Venezuela (Bolivarian Republic of)	Year	2010	false													15						15			EN	2014-11-12T02:00:00.000Z
NTD_LEISHVNUM	Number of cases of visceral leishmaniasis reported	numeric	EUR	Europe	Country	ESP	Spain	Year	2010	false													153						153			EN	2014-11-12T02:00:00.000Z
NTD_LEISHVNUM	Number of cases of visceral leishmaniasis reported	numeric	EUR	Europe	Country	PRT	Portugal	Year	2010	false													17						17			EN	2014-11-12T02:00:00.000Z
NTD_LEISHVNUM	Number of cases of visceral leishmaniasis reported	numeric	EMR	Eastern Mediterranean	Country	IRQ	Iraq	Year	2010	false													1843						1843			EN	2014-11-12T02:00:00.000Z
NTD_LEISHVNUM	Number of cases of visceral leishmaniasis reported	numeric	EMR	Eastern Mediterranean	Country	SYR	Syrian Arab Republic	Year	2010	false													19						19			EN	2014-11-12T02:00:00.000Z
NTD_LEISHVNUM	Number of cases of visceral leishmaniasis reported	numeric	AFR	Africa	Country	ETH	Ethiopia	Year	2010	false													1936						1936			EN	2014-11-12T02:00:00.000Z
NTD_LEISHVNUM	Number of cases of visceral leishmaniasis reported	numeric	SEAR	South-East Asia	Country	THA	Thailand	Year	2010	false													2						2			EN	2014-11-12T02:00:00.000Z
NTD_LEISHVNUM	Number of cases of visceral leishmaniasis reported	numeric	AMR	Americas	Country	ARG	Argentina	Year	2010	false													21						21			EN	2015-03-06T03:00:00.000Z
NTD_LEISHVNUM	Number of cases of visceral leishmaniasis reported	numeric	EUR	Europe	Country	UZB	Uzbekistan	Year	2010	false													25						25			EN	2017-09-15T03:00:00.000Z
NTD_LEISHVNUM	Number of cases of visceral leishmaniasis reported	numeric	EUR	Europe	Country	GRC	Greece	Year	2010	false													28						28			EN	2014-11-12T02:00:00.000Z
NTD_LEISHVNUM	Number of cases of visceral leishmaniasis reported	numeric	SEAR	South-East Asia	Country	IND	India	Year	2010	false													28382						28 382			EN	2014-11-12T02:00:00.000Z
NTD_LEISHVNUM	Number of cases of visceral leishmaniasis reported	numeric	EUR	Europe	Country	AZE	Azerbaijan	Year	2010	false													32						32			EN	2017-06-29T03:00:00.000Z
NTD_LEISHVNUM	Number of cases of visceral leishmaniasis reported	numeric	AMR	Americas	Country	COL	Colombia	Year	2010	false													34						34			EN	2014-11-12T02:00:00.000Z
NTD_LEISHVNUM	Number of cases of visceral leishmaniasis reported	numeric	EMR	Eastern Mediterranean	Country	TUN	Tunisia	Year	2010	false													36						36			EN	2014-11-12T02:00:00.000Z
NTD_LEISHVNUM	Number of cases of visceral leishmaniasis reported	numeric	EUR	Europe	Country	TUR	Türkiye	Year	2010	false													36						36			EN	2015-03-06T03:00:00.000Z
NTD_LEISHVNUM	Number of cases of visceral leishmaniasis reported	numeric	AMR	Americas	Country	BRA	Brazil	Year	2010	false													3716						3716			EN	2014-11-12T02:00:00.000Z
NTD_LEISHVNUM	Number of cases of visceral leishmaniasis reported	numeric	SEAR	South-East Asia	Country	BGD	Bangladesh	Year	2010	false													3800						3800			EN	2014-11-12T02:00:00.000Z
NTD_LEISHVNUM	Number of cases of visceral leishmaniasis reported	numeric	EUR	Europe	Country	BGR	Bulgaria	Year	2010	false													4						4			EN	2014-11-12T02:00:00.000Z
NTD_LEISHVNUM	Number of cases of visceral leishmaniasis reported	numeric	EUR	Europe	Country	TJK	Tajikistan	Year	2010	false													40						40			EN	2014-11-12T02:00:00.000Z
NTD_LEISHVNUM	Number of cases of visceral leishmaniasis reported	numeric	WPR	Western Pacific	Country	CHN	China	Year	2010	false													402						402			EN	2014-11-12T02:00:00.000Z
NTD_LEISHVNUM	Number of cases of visceral leishmaniasis reported	numeric	EUR	Europe	Country	FRA	France	Year	2010	false													5						5			EN	2014-11-12T02:00:00.000Z
NTD_LEISHVNUM	Number of cases of visceral leishmaniasis reported	numeric	SEAR	South-East Asia	Country	BTN	Bhutan	Year	2010	false													6						6			EN	2014-11-12T02:00:00.000Z
NTD_LEISHVNUM	Number of cases of visceral leishmaniasis reported	numeric	EUR	Europe	Country	ALB	Albania	Year	2010	false													60						60			EN	2017-09-15T03:00:00.000Z
NTD_LEISHVNUM	Number of cases of visceral leishmaniasis reported	numeric	EMR	Eastern Mediterranean	Country	SDN	Sudan	Year	2010	false													6957						6957			EN	2014-11-12T02:00:00.000Z
NTD_LEISHVNUM	Number of cases of visceral leishmaniasis reported	numeric	AMR	Americas	Country	HND	Honduras	Year	2010	false													7						7			EN	2014-11-12T02:00:00.000Z
NTD_LEISHVNUM	Number of cases of visceral leishmaniasis reported	numeric	SEAR	South-East Asia	Country	NPL	Nepal	Year	2010	false													708						708			EN	2014-11-12T02:00:00.000Z
NTD_LEISHVNUM	Number of cases of visceral leishmaniasis reported	numeric	EUR	Europe	Country	ITA	Italy	Year	2010	false													71						71			EN	2014-11-12T02:00:00.000Z
NTD_LEISHVNUM	Number of cases of visceral leishmaniasis reported	numeric	AFR	Africa	Country	UGA	Uganda	Year	2010	false													78						78			EN	2016-11-23T02:00:00.000Z
NTD_LEISHVNUM	Number of cases of visceral leishmaniasis reported	numeric	EMR	Eastern Mediterranean	Country	SAU	Saudi Arabia	Year	2010	false													8						8			EN	2014-11-12T02:00:00.000Z
NTD_LEISHVNUM	Number of cases of visceral leishmaniasis reported	numeric	AFR	Africa	Country	DZA	Algeria	Year	2010	false													87						87			EN	2014-11-12T02:00:00.000Z
NTD_LEISHVNUM	Number of cases of visceral leishmaniasis reported	numeric	EUR	Europe	Country	ARM	Armenia	Year	2010	false													9						9			EN	2014-11-12T02:00:00.000Z
NTD_LEISHVNUM	Number of cases of visceral leishmaniasis reported	numeric	AMR	Americas	Country	MEX	Mexico	Year	2010	false													9						9			EN	2014-11-12T02:00:00.000Z
NTD_LEISHVNUM	Number of cases of visceral leishmaniasis reported	numeric	EMR	Eastern Mediterranean	Country	IRN	Iran (Islamic Republic of)	Year	2010	false													91						91			EN	2014-11-12T02:00:00.000Z
NTD_LEISHVNUM	Number of cases of visceral leishmaniasis reported	numeric	AFR	Africa	Country	SSD	South Sudan	Year	2010	false													9166						9166			EN	2014-11-12T02:00:00.000Z
NTD_LEISHVNUM	Number of cases of visceral leishmaniasis reported	numeric	AFR	Africa	Country	AGO	Angola	Year	2010	false																			No data	827		EN	2014-11-12T02:00:00.000Z
NTD_LEISHVNUM	Number of cases of visceral leishmaniasis reported	numeric	AFR	Africa	Country	CMR	Cameroon	Year	2010	false																			No data	827		EN	2014-11-12T02:00:00.000Z
NTD_LEISHVNUM	Number of cases of visceral leishmaniasis reported	numeric	AFR	Africa	Country	CAF	Central African Republic	Year	2010	false																			No data	827		EN	2014-11-12T02:00:00.000Z
NTD_LEISHVNUM	Number of cases of visceral leishmaniasis reported	numeric	AFR	Africa	Country	TCD	Chad	Year	2010	false																			No data	827		EN	2014-11-12T02:00:00.000Z
NTD_LEISHVNUM	Number of cases of visceral leishmaniasis reported	numeric	AMR	Americas	Country	CRI	Costa Rica	Year	2010	false																			No data	827		EN	2021-01-14T03:00:00.000Z
NTD_LEISHVNUM	Number of cases of visceral leishmaniasis reported	numeric	AFR	Africa	Country	CIV	Côte d’Ivoire	Year	2010	false																			No data	827		EN	2014-11-12T02:00:00.000Z
NTD_LEISHVNUM	Number of cases of visceral leishmaniasis reported	numeric	EUR	Europe	Country	HRV	Croatia	Year	2010	false																			No data	827		EN	2014-11-12T02:00:00.000Z
NTD_LEISHVNUM	Number of cases of visceral leishmaniasis reported	numeric	AFR	Africa	Country	COD	Democratic Republic of the Congo	Year	2010	false																			No data	827		EN	2014-11-12T02:00:00.000Z
NTD_LEISHVNUM	Number of cases of visceral leishmaniasis reported	numeric	EMR	Eastern Mediterranean	Country	DJI	Djibouti	Year	2010	false																			No data	827		EN	2014-11-12T02:00:00.000Z
NTD_LEISHVNUM	Number of cases of visceral leishmaniasis reported	numeric	EMR	Eastern Mediterranean	Country	EGY	Egypt	Year	2010	false																			No data	827		EN	2014-11-12T02:00:00.000Z
NTD_LEISHVNUM	Number of cases of visceral leishmaniasis reported	numeric	AFR	Africa	Country	ERI	Eritrea	Year	2010	false																			No data	827		EN	2014-11-12T02:00:00.000Z
NTD_LEISHVNUM	Number of cases of visceral leishmaniasis reported	numeric	AFR	Africa	Country	GMB	Gambia	Year	2010	false																			No data	827		EN	2014-11-12T02:00:00.000Z
NTD_LEISHVNUM	Number of cases of visceral leishmaniasis reported	numeric	EMR	Eastern Mediterranean	Country	JOR	Jordan	Year	2010	false																			No data	827		EN	2014-11-12T02:00:00.000Z
NTD_LEISHVNUM	Number of cases of visceral leishmaniasis reported	numeric	EUR	Europe	Country	KAZ	Kazakhstan	Year	2010	false																			No data	827		EN	2014-11-12T02:00:00.000Z
NTD_LEISHVNUM	Number of cases of visceral leishmaniasis reported	numeric	AFR	Africa	Country	KEN	Kenya	Year	2010	false																			No data	827		EN	2014-11-12T02:00:00.000Z
NTD_LEISHVNUM	Number of cases of visceral leishmaniasis reported	numeric	EUR	Europe	Country	KGZ	Kyrgyzstan	Year	2010	false																			No data	827		EN	2014-11-12T02:00:00.000Z
NTD_LEISHVNUM	Number of cases of visceral leishmaniasis reported	numeric	EMR	Eastern Mediterranean	Country	LBN	Lebanon	Year	2010	false																			No data	827		EN	2014-11-12T02:00:00.000Z
NTD_LEISHVNUM	Number of cases of visceral leishmaniasis reported	numeric	EMR	Eastern Mediterranean	Country	LBY	Libya	Year	2010	false																			No data	827		EN	2014-11-12T02:00:00.000Z
NTD_LEISHVNUM	Number of cases of visceral leishmaniasis reported	numeric	EUR	Europe	Country	MLT	Malta	Year	2010	false																			No data	827		EN	2014-11-12T02:00:00.000Z
NTD_LEISHVNUM	Number of cases of visceral leishmaniasis reported	numeric	AFR	Africa	Country	MRT	Mauritania	Year	2010	false																			No data	827		EN	2014-11-12T02:00:00.000Z
NTD_LEISHVNUM	Number of cases of visceral leishmaniasis reported	numeric	EUR	Europe	Country	MCO	Monaco	Year	2010	false																			No data	827		EN	2014-11-12T02:00:00.000Z
NTD_LEISHVNUM	Number of cases of visceral leishmaniasis reported	numeric	AFR	Africa	Country	NER	Niger	Year	2010	false																			No data	827		EN	2014-11-12T02:00:00.000Z
NTD_LEISHVNUM	Number of cases of visceral leishmaniasis reported	numeric	EMR	Eastern Mediterranean	Country	PAK	Pakistan	Year	2010	false																			No data	827		EN	2014-11-12T02:00:00.000Z
NTD_LEISHVNUM	Number of cases of visceral leishmaniasis reported	numeric	EUR	Europe	Country	ROU	Romania	Year	2010	false																			No data	827		EN	2014-11-12T02:00:00.000Z
NTD_LEISHVNUM	Number of cases of visceral leishmaniasis reported	numeric	AFR	Africa	Country	SEN	Senegal	Year	2010	false																			No data	827		EN	2014-11-12T02:00:00.000Z
NTD_LEISHVNUM	Number of cases of visceral leishmaniasis reported	numeric	EUR	Europe	Country	SRB	Serbia	Year	2010	false																			No data	827		EN	2014-11-12T02:00:00.000Z
NTD_LEISHVNUM	Number of cases of visceral leishmaniasis reported	numeric	EUR	Europe	Country	SVN	Slovenia	Year	2010	false																			No data	827		EN	2014-11-12T02:00:00.000Z
NTD_LEISHVNUM	Number of cases of visceral leishmaniasis reported	numeric	EMR	Eastern Mediterranean	Country	SOM	Somalia	Year	2010	false																			No data	827		EN	2014-11-12T02:00:00.000Z
NTD_LEISHVNUM	Number of cases of visceral leishmaniasis reported	numeric	SEAR	South-East Asia	Country	LKA	Sri Lanka	Year	2010	false																			No data	827		EN	2014-11-12T02:00:00.000Z
NTD_LEISHVNUM	Number of cases of visceral leishmaniasis reported	numeric	EUR	Europe	Country	TKM	Turkmenistan	Year	2010	false																			No data	827		EN	2014-11-12T02:00:00.000Z
NTD_LEISHVNUM	Number of cases of visceral leishmaniasis reported	numeric	AMR	Americas	Country	URY	Uruguay	Year	2010	false																			No data	827		EN	2021-01-14T03:00:00.000Z
NTD_LEISHVNUM	Number of cases of visceral leishmaniasis reported	numeric	EMR	Eastern Mediterranean	Country	YEM	Yemen	Year	2010	false																			No data	827		EN	2014-11-12T02:00:00.000Z
NTD_LEISHVNUM	Number of cases of visceral leishmaniasis reported	numeric	AFR	Africa	Country	ZMB	Zambia	Year	2010	false																			No data	827		EN	2014-11-12T02:00:00.000Z
NTD_LEISHVNUM	Number of cases of visceral leishmaniasis reported	numeric	AMR	Americas	Country	SLV	El Salvador	Year	2009	false													0						0			EN	2014-11-12T02:00:00.000Z
NTD_LEISHVNUM	Number of cases of visceral leishmaniasis reported	numeric	EUR	Europe	Country	ISR	Israel	Year	2009	false													0						0			EN	2017-09-15T03:00:00.000Z
NTD_LEISHVNUM	Number of cases of visceral leishmaniasis reported	numeric	EMR	Eastern Mediterranean	Country	LBN	Lebanon	Year	2009	false													0						0			EN	2014-11-12T02:00:00.000Z
NTD_LEISHVNUM	Number of cases of visceral leishmaniasis reported	numeric	AFR	Africa	Country	NGA	Nigeria	Year	2009	false													0						0			EN	2014-11-12T02:00:00.000Z
NTD_LEISHVNUM	Number of cases of visceral leishmaniasis reported	numeric	EMR	Eastern Mediterranean	Country	YEM	Yemen	Year	2009	false													0						0			EN	2014-11-12T02:00:00.000Z
NTD_LEISHVNUM	Number of cases of visceral leishmaniasis reported	numeric	EUR	Europe	Country	BIH	Bosnia and Herzegovina	Year	2009	false													1						1			EN	2014-11-12T02:00:00.000Z
NTD_LEISHVNUM	Number of cases of visceral leishmaniasis reported	numeric	EUR	Europe	Country	HRV	Croatia	Year	2009	false													1						1			EN	2014-11-12T02:00:00.000Z
NTD_LEISHVNUM	Number of cases of visceral leishmaniasis reported	numeric	AMR	Americas	Country	GTM	Guatemala	Year	2009	false													1						1			EN	2014-11-12T02:00:00.000Z
NTD_LEISHVNUM	Number of cases of visceral leishmaniasis reported	numeric	AMR	Americas	Country	NIC	Nicaragua	Year	2009	false													1						1			EN	2014-11-12T02:00:00.000Z
NTD_LEISHVNUM	Number of cases of visceral leishmaniasis reported	numeric	EMR	Eastern Mediterranean	Country	OMN	Oman	Year	2009	false													1						1			EN	2014-11-12T02:00:00.000Z
NTD_LEISHVNUM	Number of cases of visceral leishmaniasis reported	numeric	SEAR	South-East Asia	Country	THA	Thailand	Year	2009	false													1						1			EN	2014-11-12T02:00:00.000Z
NTD_LEISHVNUM	Number of cases of visceral leishmaniasis reported	numeric	AFR	Africa	Country	ETH	Ethiopia	Year	2009	false													1083						1083			EN	2014-11-12T02:00:00.000Z
NTD_LEISHVNUM	Number of cases of visceral leishmaniasis reported	numeric	EUR	Europe	Country	PRT	Portugal	Year	2009	false													11						11			EN	2014-11-12T02:00:00.000Z
NTD_LEISHVNUM	Number of cases of visceral leishmaniasis reported	numeric	EMR	Eastern Mediterranean	Country	MAR	Morocco	Year	2009	false													134						134			EN	2014-11-12T02:00:00.000Z
NTD_LEISHVNUM	Number of cases of visceral leishmaniasis reported	numeric	EUR	Europe	Country	FRA	France	Year	2009	false													14						14			EN	2014-11-12T02:00:00.000Z
NTD_LEISHVNUM	Number of cases of visceral leishmaniasis reported	numeric	AMR	Americas	Country	VEN	Venezuela (Bolivarian Republic of)	Year	2009	false													15						15			EN	2014-11-12T02:00:00.000Z
NTD_LEISHVNUM	Number of cases of visceral leishmaniasis reported	numeric	EMR	Eastern Mediterranean	Country	IRQ	Iraq	Year	2009	false													1549						1549			EN	2014-11-12T02:00:00.000Z
NTD_LEISHVNUM	Number of cases of visceral leishmaniasis reported	numeric	EUR	Europe	Country	AZE	Azerbaijan	Year	2009	false													16						16			EN	2017-06-29T03:00:00.000Z
NTD_LEISHVNUM	Number of cases of visceral leishmaniasis reported	numeric	EMR	Eastern Mediterranean	Country	SYR	Syrian Arab Republic	Year	2009	false													16						16			EN	2014-11-12T02:00:00.000Z
NTD_LEISHVNUM	Number of cases of visceral leishmaniasis reported	numeric	EUR	Europe	Country	GEO	Georgia	Year	2009	false													169						169			EN	2016-11-23T02:00:00.000Z
NTD_LEISHVNUM	Number of cases of visceral leishmaniasis reported	numeric	EMR	Eastern Mediterranean	Country	SAU	Saudi Arabia	Year	2009	false													17						17			EN	2014-11-12T02:00:00.000Z
NTD_LEISHVNUM	Number of cases of visceral leishmaniasis reported	numeric	EUR	Europe	Country	ESP	Spain	Year	2009	false													179						179			EN	2014-11-12T02:00:00.000Z
NTD_LEISHVNUM	Number of cases of visceral leishmaniasis reported	numeric	AMR	Americas	Country	ARG	Argentina	Year	2009	false													18						18			EN	2015-03-06T03:00:00.000Z
NTD_LEISHVNUM	Number of cases of visceral leishmaniasis reported	numeric	AFR	Africa	Country	SSD	South Sudan	Year	2009	false													1907						1907			EN	2014-11-12T02:00:00.000Z
NTD_LEISHVNUM	Number of cases of visceral leishmaniasis reported	numeric	SEAR	South-East Asia	Country	BTN	Bhutan	Year	2009	false													2						2			EN	2014-11-12T02:00:00.000Z
NTD_LEISHVNUM	Number of cases of visceral leishmaniasis reported	numeric	EUR	Europe	Country	TUR	Türkiye	Year	2009	false													23						23			EN	2015-03-06T03:00:00.000Z
NTD_LEISHVNUM	Number of cases of visceral leishmaniasis reported	numeric	SEAR	South-East Asia	Country	IND	India	Year	2009	false													24213						24 213			EN	2014-11-12T02:00:00.000Z
NTD_LEISHVNUM	Number of cases of visceral leishmaniasis reported	numeric	EUR	Europe	Country	UZB	Uzbekistan	Year	2009	false													26						26			EN	2014-11-12T02:00:00.000Z
NTD_LEISHVNUM	Number of cases of visceral leishmaniasis reported	numeric	EUR	Europe	Country	GRC	Greece	Year	2009	false													28						28			EN	2014-11-12T02:00:00.000Z
NTD_LEISHVNUM	Number of cases of visceral leishmaniasis reported	numeric	AMR	Americas	Country	HND	Honduras	Year	2009	false													3						3			EN	2014-11-12T02:00:00.000Z
NTD_LEISHVNUM	Number of cases of visceral leishmaniasis reported	numeric	EMR	Eastern Mediterranean	Country	LBY	Libya	Year	2009	false													3						3			EN	2014-11-12T02:00:00.000Z
NTD_LEISHVNUM	Number of cases of visceral leishmaniasis reported	numeric	EUR	Europe	Country	MNE	Montenegro	Year	2009	false													3						3			EN	2014-11-12T02:00:00.000Z
NTD_LEISHVNUM	Number of cases of visceral leishmaniasis reported	numeric	AMR	Americas	Country	BRA	Brazil	Year	2009	false													3693						3693			EN	2014-11-12T02:00:00.000Z
NTD_LEISHVNUM	Number of cases of visceral leishmaniasis reported	numeric	EUR	Europe	Country	MKD	The former Yugoslav Republic of Macedonia	Year	2009	false													4						4			EN	2017-06-29T03:00:00.000Z
NTD_LEISHVNUM	Number of cases of visceral leishmaniasis reported	numeric	SEAR	South-East Asia	Country	BGD	Bangladesh	Year	2009	false													4293						4293			EN	2014-11-12T02:00:00.000Z
NTD_LEISHVNUM	Number of cases of visceral leishmaniasis reported	numeric	EMR	Eastern Mediterranean	Country	SDN	Sudan	Year	2009	false													4880						4880			EN	2014-11-12T02:00:00.000Z
NTD_LEISHVNUM	Number of cases of visceral leishmaniasis reported	numeric	EMR	Eastern Mediterranean	Country	SOM	Somalia	Year	2009	false													507						507			EN	2014-11-12T02:00:00.000Z
NTD_LEISHVNUM	Number of cases of visceral leishmaniasis reported	numeric	EUR	Europe	Country	TJK	Tajikistan	Year	2009	false													53						53			EN	2015-03-06T03:00:00.000Z
NTD_LEISHVNUM	Number of cases of visceral leishmaniasis reported	numeric	WPR	Western Pacific	Country	CHN	China	Year	2009	false													539						539			EN	2014-11-12T02:00:00.000Z
NTD_LEISHVNUM	Number of cases of visceral leishmaniasis reported	numeric	AMR	Americas	Country	COL	Colombia	Year	2009	false													54						54			EN	2014-11-12T02:00:00.000Z
NTD_LEISHVNUM	Number of cases of visceral leishmaniasis reported	numeric	EMR	Eastern Mediterranean	Country	TUN	Tunisia	Year	2009	false													55						55			EN	2014-11-12T02:00:00.000Z
NTD_LEISHVNUM	Number of cases of visceral leishmaniasis reported	numeric	EUR	Europe	Country	BGR	Bulgaria	Year	2009	false													6						6			EN	2014-11-12T02:00:00.000Z
NTD_LEISHVNUM	Number of cases of visceral leishmaniasis reported	numeric	EUR	Europe	Country	ALB	Albania	Year	2009	false													62						62			EN	2017-09-15T03:00:00.000Z
NTD_LEISHVNUM	Number of cases of visceral leishmaniasis reported	numeric	AMR	Americas	Country	MEX	Mexico	Year	2009	false													7						7			EN	2014-11-12T02:00:00.000Z
NTD_LEISHVNUM	Number of cases of visceral leishmaniasis reported	numeric	EUR	Europe	Country	ITA	Italy	Year	2009	false													72						72			EN	2014-11-12T02:00:00.000Z
NTD_LEISHVNUM	Number of cases of visceral leishmaniasis reported	numeric	AFR	Africa	Country	UGA	Uganda	Year	2009	false													72						72			EN	2014-11-12T02:00:00.000Z
NTD_LEISHVNUM	Number of cases of visceral leishmaniasis reported	numeric	AMR	Americas	Country	PRY	Paraguay	Year	2009	false													82						82			EN	2014-11-12T02:00:00.000Z
NTD_LEISHVNUM	Number of cases of visceral leishmaniasis reported	numeric	SEAR	South-East Asia	Country	NPL	Nepal	Year	2009	false													824						824			EN	2014-11-12T02:00:00.000Z
NTD_LEISHVNUM	Number of cases of visceral leishmaniasis reported	numeric	AFR	Africa	Country	DZA	Algeria	Year	2009	false													84						84			EN	2014-11-12T02:00:00.000Z
NTD_LEISHVNUM	Number of cases of visceral leishmaniasis reported	numeric	AFR	Africa	Country	KEN	Kenya	Year	2009	false													85						85			EN	2014-11-12T02:00:00.000Z
NTD_LEISHVNUM	Number of cases of visceral leishmaniasis reported	numeric	EMR	Eastern Mediterranean	Country	IRN	Iran (Islamic Republic of)	Year	2009	false													94						94			EN	2014-11-12T02:00:00.000Z
NTD_LEISHVNUM	Number of cases of visceral leishmaniasis reported	numeric	EMR	Eastern Mediterranean	Country	AFG	Afghanistan	Year	2009	false																			No data	827		EN	2014-11-12T02:00:00.000Z
NTD_LEISHVNUM	Number of cases of visceral leishmaniasis reported	numeric	AFR	Africa	Country	AGO	Angola	Year	2009	false																			No data	827		EN	2014-11-12T02:00:00.000Z
NTD_LEISHVNUM	Number of cases of visceral leishmaniasis reported	numeric	EUR	Europe	Country	ARM	Armenia	Year	2009	false																			No data	827		EN	2014-11-12T02:00:00.000Z
NTD_LEISHVNUM	Number of cases of visceral leishmaniasis reported	numeric	AMR	Americas	Country	BOL	Bolivia (Plurinational State of)	Year	2009	false																			No data	827		EN	2014-11-12T02:00:00.000Z
NTD_LEISHVNUM	Number of cases of visceral leishmaniasis reported	numeric	AFR	Africa	Country	CMR	Cameroon	Year	2009	false																			No data	827		EN	2014-11-12T02:00:00.000Z
NTD_LEISHVNUM	Number of cases of visceral leishmaniasis reported	numeric	AFR	Africa	Country	CAF	Central African Republic	Year	2009	false																			No data	827		EN	2014-11-12T02:00:00.000Z
NTD_LEISHVNUM	Number of cases of visceral leishmaniasis reported	numeric	AFR	Africa	Country	TCD	Chad	Year	2009	false																			No data	827		EN	2014-11-12T02:00:00.000Z
NTD_LEISHVNUM	Number of cases of visceral leishmaniasis reported	numeric	AMR	Americas	Country	CRI	Costa Rica	Year	2009	false																			No data	827		EN	2021-01-14T03:00:00.000Z
NTD_LEISHVNUM	Number of cases of visceral leishmaniasis reported	numeric	AFR	Africa	Country	CIV	Côte d’Ivoire	Year	2009	false																			No data	827		EN	2014-11-12T02:00:00.000Z
NTD_LEISHVNUM	Number of cases of visceral leishmaniasis reported	numeric	EUR	Europe	Country	CYP	Cyprus	Year	2009	false																			No data	827		EN	2014-11-12T02:00:00.000Z
NTD_LEISHVNUM	Number of cases of visceral leishmaniasis reported	numeric	AFR	Africa	Country	COD	Democratic Republic of the Congo	Year	2009	false																			No data	827		EN	2014-11-12T02:00:00.000Z
NTD_LEISHVNUM	Number of cases of visceral leishmaniasis reported	numeric	EMR	Eastern Mediterranean	Country	DJI	Djibouti	Year	2009	false																			No data	827		EN	2014-11-12T02:00:00.000Z
NTD_LEISHVNUM	Number of cases of visceral leishmaniasis reported	numeric	EMR	Eastern Mediterranean	Country	EGY	Egypt	Year	2009	false																			No data	827		EN	2014-11-12T02:00:00.000Z
NTD_LEISHVNUM	Number of cases of visceral leishmaniasis reported	numeric	AFR	Africa	Country	ERI	Eritrea	Year	2009	false																			No data	827		EN	2014-11-12T02:00:00.000Z
NTD_LEISHVNUM	Number of cases of visceral leishmaniasis reported	numeric	AFR	Africa	Country	GMB	Gambia	Year	2009	false																			No data	827		EN	2014-11-12T02:00:00.000Z
NTD_LEISHVNUM	Number of cases of visceral leishmaniasis reported	numeric	EMR	Eastern Mediterranean	Country	JOR	Jordan	Year	2009	false																			No data	827		EN	2014-11-12T02:00:00.000Z
NTD_LEISHVNUM	Number of cases of visceral leishmaniasis reported	numeric	EUR	Europe	Country	KAZ	Kazakhstan	Year	2009	false																			No data	827		EN	2014-11-12T02:00:00.000Z
NTD_LEISHVNUM	Number of cases of visceral leishmaniasis reported	numeric	EUR	Europe	Country	KGZ	Kyrgyzstan	Year	2009	false																			No data	827		EN	2014-11-12T02:00:00.000Z
NTD_LEISHVNUM	Number of cases of visceral leishmaniasis reported	numeric	EUR	Europe	Country	MLT	Malta	Year	2009	false																			No data	827		EN	2014-11-12T02:00:00.000Z
NTD_LEISHVNUM	Number of cases of visceral leishmaniasis reported	numeric	AFR	Africa	Country	MRT	Mauritania	Year	2009	false																			No data	827		EN	2014-11-12T02:00:00.000Z
NTD_LEISHVNUM	Number of cases of visceral leishmaniasis reported	numeric	EUR	Europe	Country	MCO	Monaco	Year	2009	false																			No data	827		EN	2014-11-12T02:00:00.000Z
NTD_LEISHVNUM	Number of cases of visceral leishmaniasis reported	numeric	AFR	Africa	Country	NER	Niger	Year	2009	false																			No data	827		EN	2014-11-12T02:00:00.000Z
NTD_LEISHVNUM	Number of cases of visceral leishmaniasis reported	numeric	EMR	Eastern Mediterranean	Country	PAK	Pakistan	Year	2009	false																			No data	827		EN	2014-11-12T02:00:00.000Z
NTD_LEISHVNUM	Number of cases of visceral leishmaniasis reported	numeric	EUR	Europe	Country	ROU	Romania	Year	2009	false																			No data	827		EN	2014-11-12T02:00:00.000Z
NTD_LEISHVNUM	Number of cases of visceral leishmaniasis reported	numeric	AFR	Africa	Country	SEN	Senegal	Year	2009	false																			No data	827		EN	2014-11-12T02:00:00.000Z
NTD_LEISHVNUM	Number of cases of visceral leishmaniasis reported	numeric	EUR	Europe	Country	SRB	Serbia	Year	2009	false																			No data	827		EN	2014-11-12T02:00:00.000Z
NTD_LEISHVNUM	Number of cases of visceral leishmaniasis reported	numeric	EUR	Europe	Country	SVN	Slovenia	Year	2009	false																			No data	827		EN	2014-11-12T02:00:00.000Z
NTD_LEISHVNUM	Number of cases of visceral leishmaniasis reported	numeric	SEAR	South-East Asia	Country	LKA	Sri Lanka	Year	2009	false																			No data	827		EN	2014-11-12T02:00:00.000Z
NTD_LEISHVNUM	Number of cases of visceral leishmaniasis reported	numeric	EUR	Europe	Country	TKM	Turkmenistan	Year	2009	false																			No data	827		EN	2014-11-12T02:00:00.000Z
NTD_LEISHVNUM	Number of cases of visceral leishmaniasis reported	numeric	EUR	Europe	Country	UKR	Ukraine	Year	2009	false																			No data	827		EN	2014-11-12T02:00:00.000Z
NTD_LEISHVNUM	Number of cases of visceral leishmaniasis reported	numeric	AMR	Americas	Country	URY	Uruguay	Year	2009	false																			No data	827		EN	2021-01-14T03:00:00.000Z
NTD_LEISHVNUM	Number of cases of visceral leishmaniasis reported	numeric	AFR	Africa	Country	ZMB	Zambia	Year	2009	false																			No data	827		EN	2014-11-12T02:00:00.000Z
NTD_LEISHVNUM	Number of cases of visceral leishmaniasis reported	numeric	SEAR	South-East Asia	Country	BTN	Bhutan	Year	2008	false													0						0			EN	2014-11-12T02:00:00.000Z
NTD_LEISHVNUM	Number of cases of visceral leishmaniasis reported	numeric	EUR	Europe	Country	BIH	Bosnia and Herzegovina	Year	2008	false													0						0			EN	2014-11-12T02:00:00.000Z
NTD_LEISHVNUM	Number of cases of visceral leishmaniasis reported	numeric	AFR	Africa	Country	CIV	Côte d’Ivoire	Year	2008	false													0						0			EN	2014-11-12T02:00:00.000Z
NTD_LEISHVNUM	Number of cases of visceral leishmaniasis reported	numeric	EUR	Europe	Country	CYP	Cyprus	Year	2008	false													0						0			EN	2014-11-12T02:00:00.000Z
NTD_LEISHVNUM	Number of cases of visceral leishmaniasis reported	numeric	AMR	Americas	Country	SLV	El Salvador	Year	2008	false													0						0			EN	2014-11-12T02:00:00.000Z
NTD_LEISHVNUM	Number of cases of visceral leishmaniasis reported	numeric	EUR	Europe	Country	KAZ	Kazakhstan	Year	2008	false													0						0			EN	2014-11-12T02:00:00.000Z
NTD_LEISHVNUM	Number of cases of visceral leishmaniasis reported	numeric	AFR	Africa	Country	NGA	Nigeria	Year	2008	false													0						0			EN	2014-11-12T02:00:00.000Z
NTD_LEISHVNUM	Number of cases of visceral leishmaniasis reported	numeric	EMR	Eastern Mediterranean	Country	OMN	Oman	Year	2008	false													0						0			EN	2014-11-12T02:00:00.000Z
NTD_LEISHVNUM	Number of cases of visceral leishmaniasis reported	numeric	EMR	Eastern Mediterranean	Country	EGY	Egypt	Year	2008	false													1						1			EN	2014-11-12T02:00:00.000Z
NTD_LEISHVNUM	Number of cases of visceral leishmaniasis reported	numeric	AMR	Americas	Country	GTM	Guatemala	Year	2008	false													1						1			EN	2014-11-12T02:00:00.000Z
NTD_LEISHVNUM	Number of cases of visceral leishmaniasis reported	numeric	AFR	Africa	Country	ERI	Eritrea	Year	2008	false													104						104			EN	2014-11-12T02:00:00.000Z
NTD_LEISHVNUM	Number of cases of visceral leishmaniasis reported	numeric	EMR	Eastern Mediterranean	Country	IRQ	Iraq	Year	2008	false													1041						1041			EN	2014-11-12T02:00:00.000Z
NTD_LEISHVNUM	Number of cases of visceral leishmaniasis reported	numeric	EMR	Eastern Mediterranean	Country	IRN	Iran (Islamic Republic of)	Year	2008	false													125						125			EN	2014-11-12T02:00:00.000Z
NTD_LEISHVNUM	Number of cases of visceral leishmaniasis reported	numeric	EUR	Europe	Country	TUR	Türkiye	Year	2008	false													13						13			EN	2015-03-06T03:00:00.000Z
NTD_LEISHVNUM	Number of cases of visceral leishmaniasis reported	numeric	EUR	Europe	Country	UZB	Uzbekistan	Year	2008	false													13						13			EN	2017-09-15T03:00:00.000Z
NTD_LEISHVNUM	Number of cases of visceral leishmaniasis reported	numeric	AFR	Africa	Country	ETH	Ethiopia	Year	2008	false													1356						1356			EN	2014-11-12T02:00:00.000Z
NTD_LEISHVNUM	Number of cases of visceral leishmaniasis reported	numeric	SEAR	South-East Asia	Country	NPL	Nepal	Year	2008	false													1371						1371			EN	2014-11-12T02:00:00.000Z
NTD_LEISHVNUM	Number of cases of visceral leishmaniasis reported	numeric	EUR	Europe	Country	ARM	Armenia	Year	2008	false													14						14			EN	2014-11-12T02:00:00.000Z
NTD_LEISHVNUM	Number of cases of visceral leishmaniasis reported	numeric	EUR	Europe	Country	PRT	Portugal	Year	2008	false													14						14			EN	2014-11-12T02:00:00.000Z
NTD_LEISHVNUM	Number of cases of visceral leishmaniasis reported	numeric	EUR	Europe	Country	TJK	Tajikistan	Year	2008	false													15						15			EN	2014-11-12T02:00:00.000Z
NTD_LEISHVNUM	Number of cases of visceral leishmaniasis reported	numeric	EMR	Eastern Mediterranean	Country	MAR	Morocco	Year	2008	false													163						163			EN	2014-11-12T02:00:00.000Z
NTD_LEISHVNUM	Number of cases of visceral leishmaniasis reported	numeric	EUR	Europe	Country	FRA	France	Year	2008	false													17						17			EN	2014-11-12T02:00:00.000Z
NTD_LEISHVNUM	Number of cases of visceral leishmaniasis reported	numeric	EMR	Eastern Mediterranean	Country	SYR	Syrian Arab Republic	Year	2008	false													17						17			EN	2014-11-12T02:00:00.000Z
NTD_LEISHVNUM	Number of cases of visceral leishmaniasis reported	numeric	EUR	Europe	Country	GEO	Georgia	Year	2008	false													171						171			EN	2014-11-12T02:00:00.000Z
NTD_LEISHVNUM	Number of cases of visceral leishmaniasis reported	numeric	AMR	Americas	Country	VEN	Venezuela (Bolivarian Republic of)	Year	2008	false													18						18			EN	2014-11-12T02:00:00.000Z
NTD_LEISHVNUM	Number of cases of visceral leishmaniasis reported	numeric	AMR	Americas	Country	ARG	Argentina	Year	2008	false													19						19			EN	2015-03-06T03:00:00.000Z
NTD_LEISHVNUM	Number of cases of visceral leishmaniasis reported	numeric	EUR	Europe	Country	ESP	Spain	Year	2008	false													193						193			EN	2014-11-12T02:00:00.000Z
NTD_LEISHVNUM	Number of cases of visceral leishmaniasis reported	numeric	EUR	Europe	Country	BGR	Bulgaria	Year	2008	false													2						2			EN	2014-11-12T02:00:00.000Z
NTD_LEISHVNUM	Number of cases of visceral leishmaniasis reported	numeric	EUR	Europe	Country	ISR	Israel	Year	2008	false													2						2			EN	2017-09-15T03:00:00.000Z
NTD_LEISHVNUM	Number of cases of visceral leishmaniasis reported	numeric	EUR	Europe	Country	UKR	Ukraine	Year	2008	false													2						2			EN	2014-11-12T02:00:00.000Z
NTD_LEISHVNUM	Number of cases of visceral leishmaniasis reported	numeric	AFR	Africa	Country	UGA	Uganda	Year	2008	false													200						200			EN	2014-11-12T02:00:00.000Z
NTD_LEISHVNUM	Number of cases of visceral leishmaniasis reported	numeric	AFR	Africa	Country	KEN	Kenya	Year	2008	false													258						258			EN	2014-11-12T02:00:00.000Z
NTD_LEISHVNUM	Number of cases of visceral leishmaniasis reported	numeric	AMR	Americas	Country	HND	Honduras	Year	2008	false													3						3			EN	2014-11-12T02:00:00.000Z
NTD_LEISHVNUM	Number of cases of visceral leishmaniasis reported	numeric	EMR	Eastern Mediterranean	Country	LBY	Libya	Year	2008	false													3						3			EN	2014-11-12T02:00:00.000Z
NTD_LEISHVNUM	Number of cases of visceral leishmaniasis reported	numeric	EUR	Europe	Country	MNE	Montenegro	Year	2008	false													3						3			EN	2014-11-12T02:00:00.000Z
NTD_LEISHVNUM	Number of cases of visceral leishmaniasis reported	numeric	EUR	Europe	Country	GRC	Greece	Year	2008	false													30						30			EN	2014-11-12T02:00:00.000Z
NTD_LEISHVNUM	Number of cases of visceral leishmaniasis reported	numeric	EMR	Eastern Mediterranean	Country	SAU	Saudi Arabia	Year	2008	false													32						32			EN	2014-11-12T02:00:00.000Z
NTD_LEISHVNUM	Number of cases of visceral leishmaniasis reported	numeric	AMR	Americas	Country	COL	Colombia	Year	2008	false													33						33			EN	2014-11-12T02:00:00.000Z
NTD_LEISHVNUM	Number of cases of visceral leishmaniasis reported	numeric	SEAR	South-East Asia	Country	IND	India	Year	2008	false													33598						33 598			EN	2014-11-12T02:00:00.000Z
NTD_LEISHVNUM	Number of cases of visceral leishmaniasis reported	numeric	EMR	Eastern Mediterranean	Country	SDN	Sudan	Year	2008	false													3310						3310			EN	2014-11-12T02:00:00.000Z
NTD_LEISHVNUM	Number of cases of visceral leishmaniasis reported	numeric	EUR	Europe	Country	AZE	Azerbaijan	Year	2008	false													35						35			EN	2014-11-12T02:00:00.000Z
NTD_LEISHVNUM	Number of cases of visceral leishmaniasis reported	numeric	AMR	Americas	Country	BRA	Brazil	Year	2008	false													3852						3852			EN	2014-11-12T02:00:00.000Z
NTD_LEISHVNUM	Number of cases of visceral leishmaniasis reported	numeric	EUR	Europe	Country	HRV	Croatia	Year	2008	false													4						4			EN	2014-11-12T02:00:00.000Z
NTD_LEISHVNUM	Number of cases of visceral leishmaniasis reported	numeric	AMR	Americas	Country	NIC	Nicaragua	Year	2008	false													4						4			EN	2014-11-12T02:00:00.000Z
NTD_LEISHVNUM	Number of cases of visceral leishmaniasis reported	numeric	SEAR	South-East Asia	Country	THA	Thailand	Year	2008	false													4						4			EN	2014-11-12T02:00:00.000Z
NTD_LEISHVNUM	Number of cases of visceral leishmaniasis reported	numeric	SEAR	South-East Asia	Country	BGD	Bangladesh	Year	2008	false													4840						4840			EN	2014-11-12T02:00:00.000Z
NTD_LEISHVNUM	Number of cases of visceral leishmaniasis reported	numeric	WPR	Western Pacific	Country	CHN	China	Year	2008	false													529						529			EN	2014-11-12T02:00:00.000Z
NTD_LEISHVNUM	Number of cases of visceral leishmaniasis reported	numeric	AMR	Americas	Country	PRY	Paraguay	Year	2008	false													54						54			EN	2015-03-06T03:00:00.000Z
NTD_LEISHVNUM	Number of cases of visceral leishmaniasis reported	numeric	AFR	Africa	Country	SSD	South Sudan	Year	2008	false													582						582			EN	2014-11-12T02:00:00.000Z
NTD_LEISHVNUM	Number of cases of visceral leishmaniasis reported	numeric	EMR	Eastern Mediterranean	Country	SOM	Somalia	Year	2008	false													583						583			EN	2014-11-12T02:00:00.000Z
NTD_LEISHVNUM	Number of cases of visceral leishmaniasis reported	numeric	EMR	Eastern Mediterranean	Country	TUN	Tunisia	Year	2008	false													63						63			EN	2014-11-12T02:00:00.000Z
NTD_LEISHVNUM	Number of cases of visceral leishmaniasis reported	numeric	EUR	Europe	Country	MKD	The former Yugoslav Republic of Macedonia	Year	2008	false													7						7			EN	2014-11-12T02:00:00.000Z
NTD_LEISHVNUM	Number of cases of visceral leishmaniasis reported	numeric	EUR	Europe	Country	ITA	Italy	Year	2008	false													72						72			EN	2014-11-12T02:00:00.000Z
NTD_LEISHVNUM	Number of cases of visceral leishmaniasis reported	numeric	EUR	Europe	Country	ALB	Albania	Year	2008	false													75						75			EN	2017-09-15T03:00:00.000Z
NTD_LEISHVNUM	Number of cases of visceral leishmaniasis reported	numeric	AFR	Africa	Country	DZA	Algeria	Year	2008	false													84						84			EN	2014-11-12T02:00:00.000Z
NTD_LEISHVNUM	Number of cases of visceral leishmaniasis reported	numeric	AMR	Americas	Country	MEX	Mexico	Year	2008	false													9						9			EN	2016-11-23T02:00:00.000Z
NTD_LEISHVNUM	Number of cases of visceral leishmaniasis reported	numeric	EMR	Eastern Mediterranean	Country	AFG	Afghanistan	Year	2008	false																			No data	827		EN	2014-11-12T02:00:00.000Z
NTD_LEISHVNUM	Number of cases of visceral leishmaniasis reported	numeric	AFR	Africa	Country	AGO	Angola	Year	2008	false																			No data	827		EN	2014-11-12T02:00:00.000Z
NTD_LEISHVNUM	Number of cases of visceral leishmaniasis reported	numeric	AMR	Americas	Country	BOL	Bolivia (Plurinational State of)	Year	2008	false																			No data	827		EN	2014-11-12T02:00:00.000Z
NTD_LEISHVNUM	Number of cases of visceral leishmaniasis reported	numeric	AFR	Africa	Country	CMR	Cameroon	Year	2008	false																			No data	827		EN	2014-11-12T02:00:00.000Z
NTD_LEISHVNUM	Number of cases of visceral leishmaniasis reported	numeric	AFR	Africa	Country	CAF	Central African Republic	Year	2008	false																			No data	827		EN	2014-11-12T02:00:00.000Z
NTD_LEISHVNUM	Number of cases of visceral leishmaniasis reported	numeric	AFR	Africa	Country	TCD	Chad	Year	2008	false																			No data	827		EN	2014-11-12T02:00:00.000Z
NTD_LEISHVNUM	Number of cases of visceral leishmaniasis reported	numeric	AMR	Americas	Country	CRI	Costa Rica	Year	2008	false																			No data	827		EN	2021-01-14T03:00:00.000Z
NTD_LEISHVNUM	Number of cases of visceral leishmaniasis reported	numeric	AFR	Africa	Country	COD	Democratic Republic of the Congo	Year	2008	false																			No data	827		EN	2014-11-12T02:00:00.000Z
NTD_LEISHVNUM	Number of cases of visceral leishmaniasis reported	numeric	EMR	Eastern Mediterranean	Country	DJI	Djibouti	Year	2008	false																			No data	827		EN	2014-11-12T02:00:00.000Z
NTD_LEISHVNUM	Number of cases of visceral leishmaniasis reported	numeric	AFR	Africa	Country	GMB	Gambia	Year	2008	false																			No data	827		EN	2014-11-12T02:00:00.000Z
NTD_LEISHVNUM	Number of cases of visceral leishmaniasis reported	numeric	EMR	Eastern Mediterranean	Country	JOR	Jordan	Year	2008	false																			No data	827		EN	2014-11-12T02:00:00.000Z
NTD_LEISHVNUM	Number of cases of visceral leishmaniasis reported	numeric	EUR	Europe	Country	KGZ	Kyrgyzstan	Year	2008	false																			No data	827		EN	2014-11-12T02:00:00.000Z
NTD_LEISHVNUM	Number of cases of visceral leishmaniasis reported	numeric	EMR	Eastern Mediterranean	Country	LBN	Lebanon	Year	2008	false																			No data	827		EN	2014-11-12T02:00:00.000Z
NTD_LEISHVNUM	Number of cases of visceral leishmaniasis reported	numeric	EUR	Europe	Country	MLT	Malta	Year	2008	false																			No data	827		EN	2014-11-12T02:00:00.000Z
NTD_LEISHVNUM	Number of cases of visceral leishmaniasis reported	numeric	AFR	Africa	Country	MRT	Mauritania	Year	2008	false																			No data	827		EN	2014-11-12T02:00:00.000Z
NTD_LEISHVNUM	Number of cases of visceral leishmaniasis reported	numeric	EUR	Europe	Country	MCO	Monaco	Year	2008	false																			No data	827		EN	2014-11-12T02:00:00.000Z
NTD_LEISHVNUM	Number of cases of visceral leishmaniasis reported	numeric	AFR	Africa	Country	NER	Niger	Year	2008	false																			No data	827		EN	2014-11-12T02:00:00.000Z
NTD_LEISHVNUM	Number of cases of visceral leishmaniasis reported	numeric	EMR	Eastern Mediterranean	Country	PAK	Pakistan	Year	2008	false																			No data	827		EN	2014-11-12T02:00:00.000Z
NTD_LEISHVNUM	Number of cases of visceral leishmaniasis reported	numeric	EUR	Europe	Country	ROU	Romania	Year	2008	false																			No data	827		EN	2014-11-12T02:00:00.000Z
NTD_LEISHVNUM	Number of cases of visceral leishmaniasis reported	numeric	AFR	Africa	Country	SEN	Senegal	Year	2008	false																			No data	827		EN	2014-11-12T02:00:00.000Z
NTD_LEISHVNUM	Number of cases of visceral leishmaniasis reported	numeric	EUR	Europe	Country	SRB	Serbia	Year	2008	false																			No data	827		EN	2014-11-12T02:00:00.000Z
NTD_LEISHVNUM	Number of cases of visceral leishmaniasis reported	numeric	EUR	Europe	Country	SVN	Slovenia	Year	2008	false																			No data	827		EN	2014-11-12T02:00:00.000Z
NTD_LEISHVNUM	Number of cases of visceral leishmaniasis reported	numeric	SEAR	South-East Asia	Country	LKA	Sri Lanka	Year	2008	false																			No data	827		EN	2014-11-12T02:00:00.000Z
NTD_LEISHVNUM	Number of cases of visceral leishmaniasis reported	numeric	EUR	Europe	Country	TKM	Turkmenistan	Year	2008	false																			No data	827		EN	2014-11-12T02:00:00.000Z
NTD_LEISHVNUM	Number of cases of visceral leishmaniasis reported	numeric	AMR	Americas	Country	URY	Uruguay	Year	2008	false																			No data	827		EN	2021-01-14T03:00:00.000Z
NTD_LEISHVNUM	Number of cases of visceral leishmaniasis reported	numeric	EMR	Eastern Mediterranean	Country	YEM	Yemen	Year	2008	false																			No data	827		EN	2014-11-12T02:00:00.000Z
NTD_LEISHVNUM	Number of cases of visceral leishmaniasis reported	numeric	AFR	Africa	Country	ZMB	Zambia	Year	2008	false																			No data	827		EN	2014-11-12T02:00:00.000Z
NTD_LEISHVNUM	Number of cases of visceral leishmaniasis reported	numeric	SEAR	South-East Asia	Country	BTN	Bhutan	Year	2007	false													0						0			EN	2014-11-12T02:00:00.000Z
NTD_LEISHVNUM	Number of cases of visceral leishmaniasis reported	numeric	AFR	Africa	Country	CIV	Côte d’Ivoire	Year	2007	false													0						0			EN	2014-11-12T02:00:00.000Z
NTD_LEISHVNUM	Number of cases of visceral leishmaniasis reported	numeric	EUR	Europe	Country	CYP	Cyprus	Year	2007	false													0						0			EN	2014-11-12T02:00:00.000Z
NTD_LEISHVNUM	Number of cases of visceral leishmaniasis reported	numeric	EUR	Europe	Country	KAZ	Kazakhstan	Year	2007	false													0						0			EN	2014-11-12T02:00:00.000Z
NTD_LEISHVNUM	Number of cases of visceral leishmaniasis reported	numeric	AMR	Americas	Country	SLV	El Salvador	Year	2007	false													1						1			EN	2014-11-12T02:00:00.000Z
NTD_LEISHVNUM	Number of cases of visceral leishmaniasis reported	numeric	EUR	Europe	Country	MNE	Montenegro	Year	2007	false													1						1			EN	2014-11-12T02:00:00.000Z
NTD_LEISHVNUM	Number of cases of visceral leishmaniasis reported	numeric	AMR	Americas	Country	NIC	Nicaragua	Year	2007	false													1						1			EN	2014-11-12T02:00:00.000Z
NTD_LEISHVNUM	Number of cases of visceral leishmaniasis reported	numeric	AFR	Africa	Country	NGA	Nigeria	Year	2007	false													1						1			EN	2014-11-12T02:00:00.000Z
NTD_LEISHVNUM	Number of cases of visceral leishmaniasis reported	numeric	EMR	Eastern Mediterranean	Country	OMN	Oman	Year	2007	false													1						1			EN	2014-11-12T02:00:00.000Z
NTD_LEISHVNUM	Number of cases of visceral leishmaniasis reported	numeric	EMR	Eastern Mediterranean	Country	TUN	Tunisia	Year	2007	false													100						100			EN	2014-11-12T02:00:00.000Z
NTD_LEISHVNUM	Number of cases of visceral leishmaniasis reported	numeric	EUR	Europe	Country	ITA	Italy	Year	2007	false													104						104			EN	2014-11-12T02:00:00.000Z
NTD_LEISHVNUM	Number of cases of visceral leishmaniasis reported	numeric	EUR	Europe	Country	ALB	Albania	Year	2007	false													108						108			EN	2017-09-15T03:00:00.000Z
NTD_LEISHVNUM	Number of cases of visceral leishmaniasis reported	numeric	EMR	Eastern Mediterranean	Country	SYR	Syrian Arab Republic	Year	2007	false													11						11			EN	2014-11-12T02:00:00.000Z
NTD_LEISHVNUM	Number of cases of visceral leishmaniasis reported	numeric	AFR	Africa	Country	DZA	Algeria	Year	2007	false													112						112			EN	2014-11-12T02:00:00.000Z
NTD_LEISHVNUM	Number of cases of visceral leishmaniasis reported	numeric	AFR	Africa	Country	ERI	Eritrea	Year	2007	false													129						129			EN	2014-11-12T02:00:00.000Z
NTD_LEISHVNUM	Number of cases of visceral leishmaniasis reported	numeric	EUR	Europe	Country	TJK	Tajikistan	Year	2007	false													14						14			EN	2014-11-12T02:00:00.000Z
NTD_LEISHVNUM	Number of cases of visceral leishmaniasis reported	numeric	SEAR	South-East Asia	Country	NPL	Nepal	Year	2007	false													1433						1433			EN	2014-11-12T02:00:00.000Z
NTD_LEISHVNUM	Number of cases of visceral leishmaniasis reported	numeric	EMR	Eastern Mediterranean	Country	IRN	Iran (Islamic Republic of)	Year	2007	false													153						153			EN	2014-11-12T02:00:00.000Z
NTD_LEISHVNUM	Number of cases of visceral leishmaniasis reported	numeric	AFR	Africa	Country	ETH	Ethiopia	Year	2007	false													1579						1579			EN	2014-11-12T02:00:00.000Z
NTD_LEISHVNUM	Number of cases of visceral leishmaniasis reported	numeric	EMR	Eastern Mediterranean	Country	MAR	Morocco	Year	2007	false													160						160			EN	2014-11-12T02:00:00.000Z
NTD_LEISHVNUM	Number of cases of visceral leishmaniasis reported	numeric	AMR	Americas	Country	ARG	Argentina	Year	2007	false													17						17			EN	2015-03-06T03:00:00.000Z
NTD_LEISHVNUM	Number of cases of visceral leishmaniasis reported	numeric	AMR	Americas	Country	VEN	Venezuela (Bolivarian Republic of)	Year	2007	false													17						17			EN	2014-11-12T02:00:00.000Z
NTD_LEISHVNUM	Number of cases of visceral leishmaniasis reported	numeric	EUR	Europe	Country	GEO	Georgia	Year	2007	false													182						182			EN	2014-11-12T02:00:00.000Z
NTD_LEISHVNUM	Number of cases of visceral leishmaniasis reported	numeric	EUR	Europe	Country	BIH	Bosnia and Herzegovina	Year	2007	false													2						2			EN	2014-11-12T02:00:00.000Z
NTD_LEISHVNUM	Number of cases of visceral leishmaniasis reported	numeric	EUR	Europe	Country	ISR	Israel	Year	2007	false													2						2			EN	2017-09-15T03:00:00.000Z
NTD_LEISHVNUM	Number of cases of visceral leishmaniasis reported	numeric	EMR	Eastern Mediterranean	Country	LBY	Libya	Year	2007	false													2						2			EN	2014-11-12T02:00:00.000Z
NTD_LEISHVNUM	Number of cases of visceral leishmaniasis reported	numeric	SEAR	South-East Asia	Country	THA	Thailand	Year	2007	false													2						2			EN	2014-11-12T02:00:00.000Z
NTD_LEISHVNUM	Number of cases of visceral leishmaniasis reported	numeric	EUR	Europe	Country	FRA	France	Year	2007	false													22						22			EN	2014-11-12T02:00:00.000Z
NTD_LEISHVNUM	Number of cases of visceral leishmaniasis reported	numeric	EUR	Europe	Country	PRT	Portugal	Year	2007	false													23						23			EN	2014-11-12T02:00:00.000Z
NTD_LEISHVNUM	Number of cases of visceral leishmaniasis reported	numeric	EUR	Europe	Country	ESP	Spain	Year	2007	false													255						255			EN	2014-11-12T02:00:00.000Z
NTD_LEISHVNUM	Number of cases of visceral leishmaniasis reported	numeric	EMR	Eastern Mediterranean	Country	SDN	Sudan	Year	2007	false													2788						2788			EN	2014-11-12T02:00:00.000Z
NTD_LEISHVNUM	Number of cases of visceral leishmaniasis reported	numeric	EUR	Europe	Country	UKR	Ukraine	Year	2007	false													3						3			EN	2014-11-12T02:00:00.000Z
NTD_LEISHVNUM	Number of cases of visceral leishmaniasis reported	numeric	EUR	Europe	Country	AZE	Azerbaijan	Year	2007	false													32						32			EN	2014-11-12T02:00:00.000Z
NTD_LEISHVNUM	Number of cases of visceral leishmaniasis reported	numeric	AFR	Africa	Country	KEN	Kenya	Year	2007	false													35						35			EN	2014-11-12T02:00:00.000Z
NTD_LEISHVNUM	Number of cases of visceral leishmaniasis reported	numeric	AMR	Americas	Country	BRA	Brazil	Year	2007	false													3604						3604			EN	2014-11-12T02:00:00.000Z
NTD_LEISHVNUM	Number of cases of visceral leishmaniasis reported	numeric	AFR	Africa	Country	UGA	Uganda	Year	2007	false													38						38			EN	2014-11-12T02:00:00.000Z
NTD_LEISHVNUM	Number of cases of visceral leishmaniasis reported	numeric	WPR	Western Pacific	Country	CHN	China	Year	2007	false													382						382			EN	2014-11-12T02:00:00.000Z
NTD_LEISHVNUM	Number of cases of visceral leishmaniasis reported	numeric	EUR	Europe	Country	HRV	Croatia	Year	2007	false													4						4			EN	2014-11-12T02:00:00.000Z
NTD_LEISHVNUM	Number of cases of visceral leishmaniasis reported	numeric	AMR	Americas	Country	HND	Honduras	Year	2007	false													4						4			EN	2014-11-12T02:00:00.000Z
NTD_LEISHVNUM	Number of cases of visceral leishmaniasis reported	numeric	EMR	Eastern Mediterranean	Country	SAU	Saudi Arabia	Year	2007	false													41						41			EN	2014-11-12T02:00:00.000Z
NTD_LEISHVNUM	Number of cases of visceral leishmaniasis reported	numeric	EUR	Europe	Country	TUR	Türkiye	Year	2007	false													41						41			EN	2014-11-12T02:00:00.000Z
NTD_LEISHVNUM	Number of cases of visceral leishmaniasis reported	numeric	SEAR	South-East Asia	Country	IND	India	Year	2007	false													44533						44 533			EN	2014-11-12T02:00:00.000Z
NTD_LEISHVNUM	Number of cases of visceral leishmaniasis reported	numeric	EUR	Europe	Country	GRC	Greece	Year	2007	false													48						48			EN	2014-11-12T02:00:00.000Z
NTD_LEISHVNUM	Number of cases of visceral leishmaniasis reported	numeric	SEAR	South-East Asia	Country	BGD	Bangladesh	Year	2007	false													4932						4932			EN	2014-11-12T02:00:00.000Z
NTD_LEISHVNUM	Number of cases of visceral leishmaniasis reported	numeric	EUR	Europe	Country	UZB	Uzbekistan	Year	2007	false													5						5			EN	2014-11-12T02:00:00.000Z
NTD_LEISHVNUM	Number of cases of visceral leishmaniasis reported	numeric	AMR	Americas	Country	COL	Colombia	Year	2007	false													54						54			EN	2014-11-12T02:00:00.000Z
NTD_LEISHVNUM	Number of cases of visceral leishmaniasis reported	numeric	EUR	Europe	Country	BGR	Bulgaria	Year	2007	false													6						6			EN	2014-11-12T02:00:00.000Z
NTD_LEISHVNUM	Number of cases of visceral leishmaniasis reported	numeric	EUR	Europe	Country	MKD	The former Yugoslav Republic of Macedonia	Year	2007	false													7						7			EN	2014-11-12T02:00:00.000Z
NTD_LEISHVNUM	Number of cases of visceral leishmaniasis reported	numeric	AMR	Americas	Country	PRY	Paraguay	Year	2007	false													70						70			EN	2014-11-12T02:00:00.000Z
NTD_LEISHVNUM	Number of cases of visceral leishmaniasis reported	numeric	AFR	Africa	Country	SSD	South Sudan	Year	2007	false													758						758			EN	2014-11-12T02:00:00.000Z
NTD_LEISHVNUM	Number of cases of visceral leishmaniasis reported	numeric	EMR	Eastern Mediterranean	Country	IRQ	Iraq	Year	2007	false													836						836			EN	2014-11-12T02:00:00.000Z
NTD_LEISHVNUM	Number of cases of visceral leishmaniasis reported	numeric	EUR	Europe	Country	ARM	Armenia	Year	2007	false													9						9			EN	2014-11-12T02:00:00.000Z
NTD_LEISHVNUM	Number of cases of visceral leishmaniasis reported	numeric	AMR	Americas	Country	MEX	Mexico	Year	2007	false													9						9			EN	2016-11-23T02:00:00.000Z
NTD_LEISHVNUM	Number of cases of visceral leishmaniasis reported	numeric	EMR	Eastern Mediterranean	Country	AFG	Afghanistan	Year	2007	false																			No data	827		EN	2014-11-12T02:00:00.000Z
NTD_LEISHVNUM	Number of cases of visceral leishmaniasis reported	numeric	AFR	Africa	Country	AGO	Angola	Year	2007	false																			No data	827		EN	2014-11-12T02:00:00.000Z
NTD_LEISHVNUM	Number of cases of visceral leishmaniasis reported	numeric	AMR	Americas	Country	BOL	Bolivia (Plurinational State of)	Year	2007	false																			No data	827		EN	2014-11-12T02:00:00.000Z
NTD_LEISHVNUM	Number of cases of visceral leishmaniasis reported	numeric	AFR	Africa	Country	CMR	Cameroon	Year	2007	false																			No data	827		EN	2014-11-12T02:00:00.000Z
NTD_LEISHVNUM	Number of cases of visceral leishmaniasis reported	numeric	AFR	Africa	Country	CAF	Central African Republic	Year	2007	false																			No data	827		EN	2014-11-12T02:00:00.000Z
NTD_LEISHVNUM	Number of cases of visceral leishmaniasis reported	numeric	AFR	Africa	Country	TCD	Chad	Year	2007	false																			No data	827		EN	2014-11-12T02:00:00.000Z
NTD_LEISHVNUM	Number of cases of visceral leishmaniasis reported	numeric	AMR	Americas	Country	CRI	Costa Rica	Year	2007	false																			No data	827		EN	2021-01-14T03:00:00.000Z
NTD_LEISHVNUM	Number of cases of visceral leishmaniasis reported	numeric	AFR	Africa	Country	COD	Democratic Republic of the Congo	Year	2007	false																			No data	827		EN	2014-11-12T02:00:00.000Z
NTD_LEISHVNUM	Number of cases of visceral leishmaniasis reported	numeric	EMR	Eastern Mediterranean	Country	DJI	Djibouti	Year	2007	false																			No data	827		EN	2014-11-12T02:00:00.000Z
NTD_LEISHVNUM	Number of cases of visceral leishmaniasis reported	numeric	EMR	Eastern Mediterranean	Country	EGY	Egypt	Year	2007	false																			No data	827		EN	2014-11-12T02:00:00.000Z
NTD_LEISHVNUM	Number of cases of visceral leishmaniasis reported	numeric	AFR	Africa	Country	GMB	Gambia	Year	2007	false																			No data	827		EN	2014-11-12T02:00:00.000Z
NTD_LEISHVNUM	Number of cases of visceral leishmaniasis reported	numeric	AMR	Americas	Country	GTM	Guatemala	Year	2007	false																			No data	827		EN	2014-11-12T02:00:00.000Z
NTD_LEISHVNUM	Number of cases of visceral leishmaniasis reported	numeric	EMR	Eastern Mediterranean	Country	JOR	Jordan	Year	2007	false																			No data	827		EN	2014-11-12T02:00:00.000Z
NTD_LEISHVNUM	Number of cases of visceral leishmaniasis reported	numeric	EUR	Europe	Country	KGZ	Kyrgyzstan	Year	2007	false																			No data	827		EN	2014-11-12T02:00:00.000Z
NTD_LEISHVNUM	Number of cases of visceral leishmaniasis reported	numeric	EMR	Eastern Mediterranean	Country	LBN	Lebanon	Year	2007	false																			No data	827		EN	2014-11-12T02:00:00.000Z
NTD_LEISHVNUM	Number of cases of visceral leishmaniasis reported	numeric	EUR	Europe	Country	MLT	Malta	Year	2007	false																			No data	827		EN	2014-11-12T02:00:00.000Z
NTD_LEISHVNUM	Number of cases of visceral leishmaniasis reported	numeric	AFR	Africa	Country	MRT	Mauritania	Year	2007	false																			No data	827		EN	2014-11-12T02:00:00.000Z
NTD_LEISHVNUM	Number of cases of visceral leishmaniasis reported	numeric	EUR	Europe	Country	MCO	Monaco	Year	2007	false																			No data	827		EN	2014-11-12T02:00:00.000Z
NTD_LEISHVNUM	Number of cases of visceral leishmaniasis reported	numeric	AFR	Africa	Country	NER	Niger	Year	2007	false																			No data	827		EN	2014-11-12T02:00:00.000Z
NTD_LEISHVNUM	Number of cases of visceral leishmaniasis reported	numeric	EMR	Eastern Mediterranean	Country	PAK	Pakistan	Year	2007	false																			No data	827		EN	2014-11-12T02:00:00.000Z
NTD_LEISHVNUM	Number of cases of visceral leishmaniasis reported	numeric	EUR	Europe	Country	ROU	Romania	Year	2007	false																			No data	827		EN	2014-11-12T02:00:00.000Z
NTD_LEISHVNUM	Number of cases of visceral leishmaniasis reported	numeric	AFR	Africa	Country	SEN	Senegal	Year	2007	false																			No data	827		EN	2014-11-12T02:00:00.000Z
NTD_LEISHVNUM	Number of cases of visceral leishmaniasis reported	numeric	EUR	Europe	Country	SRB	Serbia	Year	2007	false																			No data	827		EN	2014-11-12T02:00:00.000Z
NTD_LEISHVNUM	Number of cases of visceral leishmaniasis reported	numeric	EUR	Europe	Country	SVN	Slovenia	Year	2007	false																			No data	827		EN	2014-11-12T02:00:00.000Z
NTD_LEISHVNUM	Number of cases of visceral leishmaniasis reported	numeric	EMR	Eastern Mediterranean	Country	SOM	Somalia	Year	2007	false																			No data	827		EN	2014-11-12T02:00:00.000Z
NTD_LEISHVNUM	Number of cases of visceral leishmaniasis reported	numeric	SEAR	South-East Asia	Country	LKA	Sri Lanka	Year	2007	false																			No data	827		EN	2014-11-12T02:00:00.000Z
NTD_LEISHVNUM	Number of cases of visceral leishmaniasis reported	numeric	EUR	Europe	Country	TKM	Turkmenistan	Year	2007	false																			No data	827		EN	2014-11-12T02:00:00.000Z
NTD_LEISHVNUM	Number of cases of visceral leishmaniasis reported	numeric	AMR	Americas	Country	URY	Uruguay	Year	2007	false																			No data	827		EN	2021-01-14T03:00:00.000Z
NTD_LEISHVNUM	Number of cases of visceral leishmaniasis reported	numeric	EMR	Eastern Mediterranean	Country	YEM	Yemen	Year	2007	false																			No data	827		EN	2014-11-12T02:00:00.000Z
NTD_LEISHVNUM	Number of cases of visceral leishmaniasis reported	numeric	AFR	Africa	Country	ZMB	Zambia	Year	2007	false																			No data	827		EN	2014-11-12T02:00:00.000Z
NTD_LEISHVNUM	Number of cases of visceral leishmaniasis reported	numeric	EUR	Europe	Country	BIH	Bosnia and Herzegovina	Year	2006	false													0						0			EN	2014-11-12T02:00:00.000Z
NTD_LEISHVNUM	Number of cases of visceral leishmaniasis reported	numeric	AFR	Africa	Country	CIV	Côte d’Ivoire	Year	2006	false													0						0			EN	2014-11-12T02:00:00.000Z
NTD_LEISHVNUM	Number of cases of visceral leishmaniasis reported	numeric	AMR	Americas	Country	SLV	El Salvador	Year	2006	false													0						0			EN	2014-11-12T02:00:00.000Z
NTD_LEISHVNUM	Number of cases of visceral leishmaniasis reported	numeric	AFR	Africa	Country	NGA	Nigeria	Year	2006	false													0						0			EN	2014-11-12T02:00:00.000Z
NTD_LEISHVNUM	Number of cases of visceral leishmaniasis reported	numeric	EMR	Eastern Mediterranean	Country	OMN	Oman	Year	2006	false													0						0			EN	2014-11-12T02:00:00.000Z
NTD_LEISHVNUM	Number of cases of visceral leishmaniasis reported	numeric	AFR	Africa	Country	UGA	Uganda	Year	2006	false													0						0			EN	2014-11-12T02:00:00.000Z
NTD_LEISHVNUM	Number of cases of visceral leishmaniasis reported	numeric	AMR	Americas	Country	NIC	Nicaragua	Year	2006	false													1						1			EN	2014-11-12T02:00:00.000Z
NTD_LEISHVNUM	Number of cases of visceral leishmaniasis reported	numeric	SEAR	South-East Asia	Country	THA	Thailand	Year	2006	false													1						1			EN	2014-11-12T02:00:00.000Z
NTD_LEISHVNUM	Number of cases of visceral leishmaniasis reported	numeric	EUR	Europe	Country	UZB	Uzbekistan	Year	2006	false													1						1			EN	2017-09-15T03:00:00.000Z
NTD_LEISHVNUM	Number of cases of visceral leishmaniasis reported	numeric	EUR	Europe	Country	PRT	Portugal	Year	2006	false													10						10			EN	2014-11-12T02:00:00.000Z
NTD_LEISHVNUM	Number of cases of visceral leishmaniasis reported	numeric	AFR	Africa	Country	SSD	South Sudan	Year	2006	false													1117						1117			EN	2014-11-12T02:00:00.000Z
NTD_LEISHVNUM	Number of cases of visceral leishmaniasis reported	numeric	EUR	Europe	Country	ITA	Italy	Year	2006	false													113						113			EN	2014-11-12T02:00:00.000Z
NTD_LEISHVNUM	Number of cases of visceral leishmaniasis reported	numeric	EUR	Europe	Country	ALB	Albania	Year	2006	false													117						117			EN	2017-09-15T03:00:00.000Z
NTD_LEISHVNUM	Number of cases of visceral leishmaniasis reported	numeric	EMR	Eastern Mediterranean	Country	TUN	Tunisia	Year	2006	false													121						121			EN	2014-11-12T02:00:00.000Z
NTD_LEISHVNUM	Number of cases of visceral leishmaniasis reported	numeric	AFR	Africa	Country	ERI	Eritrea	Year	2006	false													131						131			EN	2014-11-12T02:00:00.000Z
NTD_LEISHVNUM	Number of cases of visceral leishmaniasis reported	numeric	EMR	Eastern Mediterranean	Country	IRN	Iran (Islamic Republic of)	Year	2006	false													139						139			EN	2014-11-12T02:00:00.000Z
NTD_LEISHVNUM	Number of cases of visceral leishmaniasis reported	numeric	EMR	Eastern Mediterranean	Country	IRQ	Iraq	Year	2006	false													1434						1434			EN	2014-11-12T02:00:00.000Z
NTD_LEISHVNUM	Number of cases of visceral leishmaniasis reported	numeric	AFR	Africa	Country	DZA	Algeria	Year	2006	false													147						147			EN	2014-11-12T02:00:00.000Z
NTD_LEISHVNUM	Number of cases of visceral leishmaniasis reported	numeric	SEAR	South-East Asia	Country	NPL	Nepal	Year	2006	false													1531						1531			EN	2014-11-12T02:00:00.000Z
NTD_LEISHVNUM	Number of cases of visceral leishmaniasis reported	numeric	EUR	Europe	Country	FRA	France	Year	2006	false													16						16			EN	2014-11-12T02:00:00.000Z
NTD_LEISHVNUM	Number of cases of visceral leishmaniasis reported	numeric	EMR	Eastern Mediterranean	Country	MAR	Morocco	Year	2006	false													170						170			EN	2014-11-12T02:00:00.000Z
NTD_LEISHVNUM	Number of cases of visceral leishmaniasis reported	numeric	EUR	Europe	Country	GEO	Georgia	Year	2006	false													174						174			EN	2014-11-12T02:00:00.000Z
NTD_LEISHVNUM	Number of cases of visceral leishmaniasis reported	numeric	EMR	Eastern Mediterranean	Country	SDN	Sudan	Year	2006	false													1827						1827			EN	2014-11-12T02:00:00.000Z
NTD_LEISHVNUM	Number of cases of visceral leishmaniasis reported	numeric	EUR	Europe	Country	TJK	Tajikistan	Year	2006	false													19						19			EN	2014-11-12T02:00:00.000Z
NTD_LEISHVNUM	Number of cases of visceral leishmaniasis reported	numeric	AFR	Africa	Country	KEN	Kenya	Year	2006	false													195						195			EN	2014-11-12T02:00:00.000Z
NTD_LEISHVNUM	Number of cases of visceral leishmaniasis reported	numeric	AMR	Americas	Country	ARG	Argentina	Year	2006	false													2						2			EN	2015-03-06T03:00:00.000Z
NTD_LEISHVNUM	Number of cases of visceral leishmaniasis reported	numeric	EUR	Europe	Country	CYP	Cyprus	Year	2006	false													2						2			EN	2014-11-12T02:00:00.000Z
NTD_LEISHVNUM	Number of cases of visceral leishmaniasis reported	numeric	EUR	Europe	Country	ISR	Israel	Year	2006	false													2						2			EN	2014-11-12T02:00:00.000Z
NTD_LEISHVNUM	Number of cases of visceral leishmaniasis reported	numeric	EUR	Europe	Country	KAZ	Kazakhstan	Year	2006	false													2						2			EN	2014-11-12T02:00:00.000Z
NTD_LEISHVNUM	Number of cases of visceral leishmaniasis reported	numeric	EUR	Europe	Country	TUR	Türkiye	Year	2006	false													20						20			EN	2014-11-12T02:00:00.000Z
NTD_LEISHVNUM	Number of cases of visceral leishmaniasis reported	numeric	EUR	Europe	Country	AZE	Azerbaijan	Year	2006	false													23						23			EN	2014-11-12T02:00:00.000Z
NTD_LEISHVNUM	Number of cases of visceral leishmaniasis reported	numeric	AFR	Africa	Country	ETH	Ethiopia	Year	2006	false													2375						2375			EN	2014-11-12T02:00:00.000Z
NTD_LEISHVNUM	Number of cases of visceral leishmaniasis reported	numeric	EUR	Europe	Country	ESP	Spain	Year	2006	false													246						246			EN	2014-11-12T02:00:00.000Z
NTD_LEISHVNUM	Number of cases of visceral leishmaniasis reported	numeric	WPR	Western Pacific	Country	CHN	China	Year	2006	false													294						294			EN	2014-11-12T02:00:00.000Z
NTD_LEISHVNUM	Number of cases of visceral leishmaniasis reported	numeric	EMR	Eastern Mediterranean	Country	SYR	Syrian Arab Republic	Year	2006	false													3						3			EN	2014-11-12T02:00:00.000Z
NTD_LEISHVNUM	Number of cases of visceral leishmaniasis reported	numeric	EUR	Europe	Country	UKR	Ukraine	Year	2006	false													3						3			EN	2014-11-12T02:00:00.000Z
NTD_LEISHVNUM	Number of cases of visceral leishmaniasis reported	numeric	EMR	Eastern Mediterranean	Country	SAU	Saudi Arabia	Year	2006	false													31						31			EN	2014-11-12T02:00:00.000Z
NTD_LEISHVNUM	Number of cases of visceral leishmaniasis reported	numeric	EUR	Europe	Country	GRC	Greece	Year	2006	false													35						35			EN	2014-11-12T02:00:00.000Z
NTD_LEISHVNUM	Number of cases of visceral leishmaniasis reported	numeric	AMR	Americas	Country	BRA	Brazil	Year	2006	false													3651						3651			EN	2014-11-12T02:00:00.000Z
NTD_LEISHVNUM	Number of cases of visceral leishmaniasis reported	numeric	SEAR	South-East Asia	Country	IND	India	Year	2006	false													39173						39 173			EN	2014-11-12T02:00:00.000Z
NTD_LEISHVNUM	Number of cases of visceral leishmaniasis reported	numeric	EUR	Europe	Country	MNE	Montenegro	Year	2006	false													4						4			EN	2014-11-12T02:00:00.000Z
NTD_LEISHVNUM	Number of cases of visceral leishmaniasis reported	numeric	AMR	Americas	Country	VEN	Venezuela (Bolivarian Republic of)	Year	2006	false													41						41			EN	2014-11-12T02:00:00.000Z
NTD_LEISHVNUM	Number of cases of visceral leishmaniasis reported	numeric	AMR	Americas	Country	COL	Colombia	Year	2006	false													44						44			EN	2014-11-12T02:00:00.000Z
NTD_LEISHVNUM	Number of cases of visceral leishmaniasis reported	numeric	EUR	Europe	Country	ARM	Armenia	Year	2006	false													5						5			EN	2014-11-12T02:00:00.000Z
NTD_LEISHVNUM	Number of cases of visceral leishmaniasis reported	numeric	EUR	Europe	Country	BGR	Bulgaria	Year	2006	false													6						6			EN	2014-11-12T02:00:00.000Z
NTD_LEISHVNUM	Number of cases of visceral leishmaniasis reported	numeric	EUR	Europe	Country	HRV	Croatia	Year	2006	false													6						6			EN	2014-11-12T02:00:00.000Z
NTD_LEISHVNUM	Number of cases of visceral leishmaniasis reported	numeric	AMR	Americas	Country	PRY	Paraguay	Year	2006	false													66						66			EN	2014-11-12T02:00:00.000Z
NTD_LEISHVNUM	Number of cases of visceral leishmaniasis reported	numeric	SEAR	South-East Asia	Country	BTN	Bhutan	Year	2006	false													7						7			EN	2014-11-12T02:00:00.000Z
NTD_LEISHVNUM	Number of cases of visceral leishmaniasis reported	numeric	AMR	Americas	Country	HND	Honduras	Year	2006	false													9						9			EN	2014-11-12T02:00:00.000Z
NTD_LEISHVNUM	Number of cases of visceral leishmaniasis reported	numeric	AMR	Americas	Country	MEX	Mexico	Year	2006	false													9						9			EN	2016-11-23T02:00:00.000Z
NTD_LEISHVNUM	Number of cases of visceral leishmaniasis reported	numeric	EUR	Europe	Country	MKD	The former Yugoslav Republic of Macedonia	Year	2006	false													9						9			EN	2014-11-12T02:00:00.000Z
NTD_LEISHVNUM	Number of cases of visceral leishmaniasis reported	numeric	SEAR	South-East Asia	Country	BGD	Bangladesh	Year	2006	false													9379						9379			EN	2014-11-12T02:00:00.000Z
NTD_LEISHVNUM	Number of cases of visceral leishmaniasis reported	numeric	EMR	Eastern Mediterranean	Country	AFG	Afghanistan	Year	2006	false																			No data	827		EN	2014-11-12T02:00:00.000Z
NTD_LEISHVNUM	Number of cases of visceral leishmaniasis reported	numeric	AFR	Africa	Country	AGO	Angola	Year	2006	false																			No data	827		EN	2014-11-12T02:00:00.000Z
NTD_LEISHVNUM	Number of cases of visceral leishmaniasis reported	numeric	AMR	Americas	Country	BOL	Bolivia (Plurinational State of)	Year	2006	false																			No data	827		EN	2014-11-12T02:00:00.000Z
NTD_LEISHVNUM	Number of cases of visceral leishmaniasis reported	numeric	AFR	Africa	Country	CMR	Cameroon	Year	2006	false																			No data	827		EN	2014-11-12T02:00:00.000Z
NTD_LEISHVNUM	Number of cases of visceral leishmaniasis reported	numeric	AFR	Africa	Country	CAF	Central African Republic	Year	2006	false																			No data	827		EN	2014-11-12T02:00:00.000Z
NTD_LEISHVNUM	Number of cases of visceral leishmaniasis reported	numeric	AFR	Africa	Country	TCD	Chad	Year	2006	false																			No data	827		EN	2014-11-12T02:00:00.000Z
NTD_LEISHVNUM	Number of cases of visceral leishmaniasis reported	numeric	AMR	Americas	Country	CRI	Costa Rica	Year	2006	false																			No data	827		EN	2021-01-14T03:00:00.000Z
NTD_LEISHVNUM	Number of cases of visceral leishmaniasis reported	numeric	AFR	Africa	Country	COD	Democratic Republic of the Congo	Year	2006	false																			No data	827		EN	2014-11-12T02:00:00.000Z
NTD_LEISHVNUM	Number of cases of visceral leishmaniasis reported	numeric	EMR	Eastern Mediterranean	Country	DJI	Djibouti	Year	2006	false																			No data	827		EN	2014-11-12T02:00:00.000Z
NTD_LEISHVNUM	Number of cases of visceral leishmaniasis reported	numeric	EMR	Eastern Mediterranean	Country	EGY	Egypt	Year	2006	false																			No data	827		EN	2014-11-12T02:00:00.000Z
NTD_LEISHVNUM	Number of cases of visceral leishmaniasis reported	numeric	AFR	Africa	Country	GMB	Gambia	Year	2006	false																			No data	827		EN	2014-11-12T02:00:00.000Z
NTD_LEISHVNUM	Number of cases of visceral leishmaniasis reported	numeric	AMR	Americas	Country	GTM	Guatemala	Year	2006	false																			No data	827		EN	2014-11-12T02:00:00.000Z
NTD_LEISHVNUM	Number of cases of visceral leishmaniasis reported	numeric	EMR	Eastern Mediterranean	Country	JOR	Jordan	Year	2006	false																			No data	827		EN	2014-11-12T02:00:00.000Z
NTD_LEISHVNUM	Number of cases of visceral leishmaniasis reported	numeric	EUR	Europe	Country	KGZ	Kyrgyzstan	Year	2006	false																			No data	827		EN	2014-11-12T02:00:00.000Z
NTD_LEISHVNUM	Number of cases of visceral leishmaniasis reported	numeric	EMR	Eastern Mediterranean	Country	LBN	Lebanon	Year	2006	false																			No data	827		EN	2014-11-12T02:00:00.000Z
NTD_LEISHVNUM	Number of cases of visceral leishmaniasis reported	numeric	EMR	Eastern Mediterranean	Country	LBY	Libya	Year	2006	false																			No data	827		EN	2014-11-12T02:00:00.000Z
NTD_LEISHVNUM	Number of cases of visceral leishmaniasis reported	numeric	EUR	Europe	Country	MLT	Malta	Year	2006	false																			No data	827		EN	2014-11-12T02:00:00.000Z
NTD_LEISHVNUM	Number of cases of visceral leishmaniasis reported	numeric	AFR	Africa	Country	MRT	Mauritania	Year	2006	false																			No data	827		EN	2014-11-12T02:00:00.000Z
NTD_LEISHVNUM	Number of cases of visceral leishmaniasis reported	numeric	EUR	Europe	Country	MCO	Monaco	Year	2006	false																			No data	827		EN	2014-11-12T02:00:00.000Z
NTD_LEISHVNUM	Number of cases of visceral leishmaniasis reported	numeric	AFR	Africa	Country	NER	Niger	Year	2006	false																			No data	827		EN	2014-11-12T02:00:00.000Z
NTD_LEISHVNUM	Number of cases of visceral leishmaniasis reported	numeric	EMR	Eastern Mediterranean	Country	PAK	Pakistan	Year	2006	false																			No data	827		EN	2014-11-12T02:00:00.000Z
NTD_LEISHVNUM	Number of cases of visceral leishmaniasis reported	numeric	EUR	Europe	Country	ROU	Romania	Year	2006	false																			No data	827		EN	2014-11-12T02:00:00.000Z
NTD_LEISHVNUM	Number of cases of visceral leishmaniasis reported	numeric	AFR	Africa	Country	SEN	Senegal	Year	2006	false																			No data	827		EN	2014-11-12T02:00:00.000Z
NTD_LEISHVNUM	Number of cases of visceral leishmaniasis reported	numeric	EUR	Europe	Country	SRB	Serbia	Year	2006	false																			No data	827		EN	2014-11-12T02:00:00.000Z
NTD_LEISHVNUM	Number of cases of visceral leishmaniasis reported	numeric	EUR	Europe	Country	SVN	Slovenia	Year	2006	false																			No data	827		EN	2014-11-12T02:00:00.000Z
NTD_LEISHVNUM	Number of cases of visceral leishmaniasis reported	numeric	EMR	Eastern Mediterranean	Country	SOM	Somalia	Year	2006	false																			No data	827		EN	2014-11-12T02:00:00.000Z
NTD_LEISHVNUM	Number of cases of visceral leishmaniasis reported	numeric	SEAR	South-East Asia	Country	LKA	Sri Lanka	Year	2006	false																			No data	827		EN	2014-11-12T02:00:00.000Z
NTD_LEISHVNUM	Number of cases of visceral leishmaniasis reported	numeric	EUR	Europe	Country	TKM	Turkmenistan	Year	2006	false																			No data	827		EN	2014-11-12T02:00:00.000Z
NTD_LEISHVNUM	Number of cases of visceral leishmaniasis reported	numeric	AMR	Americas	Country	URY	Uruguay	Year	2006	false																			No data	827		EN	2021-01-14T03:00:00.000Z
NTD_LEISHVNUM	Number of cases of visceral leishmaniasis reported	numeric	EMR	Eastern Mediterranean	Country	YEM	Yemen	Year	2006	false																			No data	827		EN	2014-11-12T02:00:00.000Z
NTD_LEISHVNUM	Number of cases of visceral leishmaniasis reported	numeric	AFR	Africa	Country	ZMB	Zambia	Year	2006	false																			No data	827		EN	2014-11-12T02:00:00.000Z
NTD_LEISHVNUM	Number of cases of visceral leishmaniasis reported	numeric	AMR	Americas	Country	ARG	Argentina	Year	2005	false													0						0			EN	2014-11-12T02:00:00.000Z
NTD_LEISHVNUM	Number of cases of visceral leishmaniasis reported	numeric	AFR	Africa	Country	CIV	Côte d’Ivoire	Year	2005	false													0						0			EN	2014-11-12T02:00:00.000Z
NTD_LEISHVNUM	Number of cases of visceral leishmaniasis reported	numeric	AMR	Americas	Country	SLV	El Salvador	Year	2005	false													0						0			EN	2014-11-12T02:00:00.000Z
NTD_LEISHVNUM	Number of cases of visceral leishmaniasis reported	numeric	EUR	Europe	Country	KAZ	Kazakhstan	Year	2005	false													0						0			EN	2014-11-12T02:00:00.000Z
NTD_LEISHVNUM	Number of cases of visceral leishmaniasis reported	numeric	EUR	Europe	Country	BIH	Bosnia and Herzegovina	Year	2005	false													1						1			EN	2014-11-12T02:00:00.000Z
NTD_LEISHVNUM	Number of cases of visceral leishmaniasis reported	numeric	AMR	Americas	Country	NIC	Nicaragua	Year	2005	false													1						1			EN	2014-11-12T02:00:00.000Z
NTD_LEISHVNUM	Number of cases of visceral leishmaniasis reported	numeric	EUR	Europe	Country	UKR	Ukraine	Year	2005	false													1						1			EN	2014-11-12T02:00:00.000Z
NTD_LEISHVNUM	Number of cases of visceral leishmaniasis reported	numeric	AFR	Africa	Country	DZA	Algeria	Year	2005	false													112						112			EN	2014-11-12T02:00:00.000Z
NTD_LEISHVNUM	Number of cases of visceral leishmaniasis reported	numeric	EMR	Eastern Mediterranean	Country	MAR	Morocco	Year	2005	false													114						114			EN	2014-11-12T02:00:00.000Z
NTD_LEISHVNUM	Number of cases of visceral leishmaniasis reported	numeric	EUR	Europe	Country	BGR	Bulgaria	Year	2005	false													12						12			EN	2014-11-12T02:00:00.000Z
NTD_LEISHVNUM	Number of cases of visceral leishmaniasis reported	numeric	EMR	Eastern Mediterranean	Country	TUN	Tunisia	Year	2005	false													120						120			EN	2014-11-12T02:00:00.000Z
NTD_LEISHVNUM	Number of cases of visceral leishmaniasis reported	numeric	AFR	Africa	Country	ERI	Eritrea	Year	2005	false													129						129			EN	2014-11-12T02:00:00.000Z
NTD_LEISHVNUM	Number of cases of visceral leishmaniasis reported	numeric	EUR	Europe	Country	PRT	Portugal	Year	2005	false													13						13			EN	2014-11-12T02:00:00.000Z
NTD_LEISHVNUM	Number of cases of visceral leishmaniasis reported	numeric	EMR	Eastern Mediterranean	Country	IRN	Iran (Islamic Republic of)	Year	2005	false													133						133			EN	2014-11-12T02:00:00.000Z
NTD_LEISHVNUM	Number of cases of visceral leishmaniasis reported	numeric	EUR	Europe	Country	ALB	Albania	Year	2005	false													136						136			EN	2017-09-15T03:00:00.000Z
NTD_LEISHVNUM	Number of cases of visceral leishmaniasis reported	numeric	EUR	Europe	Country	TJK	Tajikistan	Year	2005	false													14						14			EN	2014-11-12T02:00:00.000Z
NTD_LEISHVNUM	Number of cases of visceral leishmaniasis reported	numeric	SEAR	South-East Asia	Country	NPL	Nepal	Year	2005	false													1463						1463			EN	2014-11-12T02:00:00.000Z
NTD_LEISHVNUM	Number of cases of visceral leishmaniasis reported	numeric	AFR	Africa	Country	KEN	Kenya	Year	2005	false													150						150			EN	2014-11-12T02:00:00.000Z
NTD_LEISHVNUM	Number of cases of visceral leishmaniasis reported	numeric	EUR	Europe	Country	ITA	Italy	Year	2005	false													152						152			EN	2014-11-12T02:00:00.000Z
NTD_LEISHVNUM	Number of cases of visceral leishmaniasis reported	numeric	EUR	Europe	Country	GEO	Georgia	Year	2005	false													160						160			EN	2014-11-12T02:00:00.000Z
NTD_LEISHVNUM	Number of cases of visceral leishmaniasis reported	numeric	EUR	Europe	Country	FRA	France	Year	2005	false													19						19			EN	2014-11-12T02:00:00.000Z
NTD_LEISHVNUM	Number of cases of visceral leishmaniasis reported	numeric	EMR	Eastern Mediterranean	Country	SYR	Syrian Arab Republic	Year	2005	false													19						19			EN	2014-11-12T02:00:00.000Z
NTD_LEISHVNUM	Number of cases of visceral leishmaniasis reported	numeric	EUR	Europe	Country	ESP	Spain	Year	2005	false													199						199			EN	2014-11-12T02:00:00.000Z
NTD_LEISHVNUM	Number of cases of visceral leishmaniasis reported	numeric	EUR	Europe	Country	MNE	Montenegro	Year	2005	false													2						2			EN	2014-11-12T02:00:00.000Z
NTD_LEISHVNUM	Number of cases of visceral leishmaniasis reported	numeric	AFR	Africa	Country	NGA	Nigeria	Year	2005	false													2						2			EN	2014-11-12T02:00:00.000Z
NTD_LEISHVNUM	Number of cases of visceral leishmaniasis reported	numeric	EMR	Eastern Mediterranean	Country	OMN	Oman	Year	2005	false													2						2			EN	2014-11-12T02:00:00.000Z
NTD_LEISHVNUM	Number of cases of visceral leishmaniasis reported	numeric	EMR	Eastern Mediterranean	Country	IRQ	Iraq	Year	2005	false													2028						2028			EN	2014-11-12T02:00:00.000Z
NTD_LEISHVNUM	Number of cases of visceral leishmaniasis reported	numeric	AMR	Americas	Country	PRY	Paraguay	Year	2005	false													21						21			EN	2014-11-12T02:00:00.000Z
NTD_LEISHVNUM	Number of cases of visceral leishmaniasis reported	numeric	EUR	Europe	Country	AZE	Azerbaijan	Year	2005	false													24						24			EN	2014-11-12T02:00:00.000Z
NTD_LEISHVNUM	Number of cases of visceral leishmaniasis reported	numeric	AFR	Africa	Country	ETH	Ethiopia	Year	2005	false													2585						2585			EN	2014-11-12T02:00:00.000Z
NTD_LEISHVNUM	Number of cases of visceral leishmaniasis reported	numeric	EUR	Europe	Country	ARM	Armenia	Year	2005	false													3						3			EN	2014-11-12T02:00:00.000Z
NTD_LEISHVNUM	Number of cases of visceral leishmaniasis reported	numeric	EUR	Europe	Country	ISR	Israel	Year	2005	false													3						3			EN	2014-11-12T02:00:00.000Z
NTD_LEISHVNUM	Number of cases of visceral leishmaniasis reported	numeric	AMR	Americas	Country	MEX	Mexico	Year	2005	false													3						3			EN	2014-11-12T02:00:00.000Z
NTD_LEISHVNUM	Number of cases of visceral leishmaniasis reported	numeric	EMR	Eastern Mediterranean	Country	SAU	Saudi Arabia	Year	2005	false													31						31			EN	2014-11-12T02:00:00.000Z
NTD_LEISHVNUM	Number of cases of visceral leishmaniasis reported	numeric	AFR	Africa	Country	SSD	South Sudan	Year	2005	false													3141						3141			EN	2014-11-12T02:00:00.000Z
NTD_LEISHVNUM	Number of cases of visceral leishmaniasis reported	numeric	EUR	Europe	Country	TUR	Türkiye	Year	2005	false													32						32			EN	2014-11-12T02:00:00.000Z
NTD_LEISHVNUM	Number of cases of visceral leishmaniasis reported	numeric	SEAR	South-East Asia	Country	IND	India	Year	2005	false													32803						32 803			EN	2014-11-12T02:00:00.000Z
NTD_LEISHVNUM	Number of cases of visceral leishmaniasis reported	numeric	WPR	Western Pacific	Country	CHN	China	Year	2005	false													335						335			EN	2014-11-12T02:00:00.000Z
NTD_LEISHVNUM	Number of cases of visceral leishmaniasis reported	numeric	AMR	Americas	Country	BRA	Brazil	Year	2005	false													3597						3597			EN	2014-11-12T02:00:00.000Z
NTD_LEISHVNUM	Number of cases of visceral leishmaniasis reported	numeric	EMR	Eastern Mediterranean	Country	SDN	Sudan	Year	2005	false													3713						3713			EN	2014-11-12T02:00:00.000Z
NTD_LEISHVNUM	Number of cases of visceral leishmaniasis reported	numeric	EUR	Europe	Country	MLT	Malta	Year	2005	false													4						4			EN	2014-11-12T02:00:00.000Z
NTD_LEISHVNUM	Number of cases of visceral leishmaniasis reported	numeric	EUR	Europe	Country	GRC	Greece	Year	2005	false													48						48			EN	2014-11-12T02:00:00.000Z
NTD_LEISHVNUM	Number of cases of visceral leishmaniasis reported	numeric	AFR	Africa	Country	UGA	Uganda	Year	2005	false													504						504			EN	2014-11-12T02:00:00.000Z
NTD_LEISHVNUM	Number of cases of visceral leishmaniasis reported	numeric	AMR	Americas	Country	VEN	Venezuela (Bolivarian Republic of)	Year	2005	false													58						58			EN	2014-11-12T02:00:00.000Z
NTD_LEISHVNUM	Number of cases of visceral leishmaniasis reported	numeric	EUR	Europe	Country	UZB	Uzbekistan	Year	2005	false													6						6			EN	2017-09-15T03:00:00.000Z
NTD_LEISHVNUM	Number of cases of visceral leishmaniasis reported	numeric	AMR	Americas	Country	COL	Colombia	Year	2005	false													66						66			EN	2014-11-12T02:00:00.000Z
NTD_LEISHVNUM	Number of cases of visceral leishmaniasis reported	numeric	SEAR	South-East Asia	Country	BGD	Bangladesh	Year	2005	false													6892						6892			EN	2014-11-12T02:00:00.000Z
NTD_LEISHVNUM	Number of cases of visceral leishmaniasis reported	numeric	EUR	Europe	Country	HRV	Croatia	Year	2005	false													7						7			EN	2014-11-12T02:00:00.000Z
NTD_LEISHVNUM	Number of cases of visceral leishmaniasis reported	numeric	AMR	Americas	Country	HND	Honduras	Year	2005	false													7						7			EN	2014-11-12T02:00:00.000Z
NTD_LEISHVNUM	Number of cases of visceral leishmaniasis reported	numeric	EUR	Europe	Country	MKD	The former Yugoslav Republic of Macedonia	Year	2005	false													7						7			EN	2014-11-12T02:00:00.000Z
NTD_LEISHVNUM	Number of cases of visceral leishmaniasis reported	numeric	EMR	Eastern Mediterranean	Country	AFG	Afghanistan	Year	2005	false																			No data	827		EN	2014-11-12T02:00:00.000Z
NTD_LEISHVNUM	Number of cases of visceral leishmaniasis reported	numeric	AFR	Africa	Country	AGO	Angola	Year	2005	false																			No data	827		EN	2014-11-12T02:00:00.000Z
NTD_LEISHVNUM	Number of cases of visceral leishmaniasis reported	numeric	SEAR	South-East Asia	Country	BTN	Bhutan	Year	2005	false																			No data	827		EN	2014-11-12T02:00:00.000Z
NTD_LEISHVNUM	Number of cases of visceral leishmaniasis reported	numeric	AMR	Americas	Country	BOL	Bolivia (Plurinational State of)	Year	2005	false																			No data	827		EN	2014-11-12T02:00:00.000Z
NTD_LEISHVNUM	Number of cases of visceral leishmaniasis reported	numeric	AFR	Africa	Country	CMR	Cameroon	Year	2005	false																			No data	827		EN	2014-11-12T02:00:00.000Z
NTD_LEISHVNUM	Number of cases of visceral leishmaniasis reported	numeric	AFR	Africa	Country	CAF	Central African Republic	Year	2005	false																			No data	827		EN	2014-11-12T02:00:00.000Z
NTD_LEISHVNUM	Number of cases of visceral leishmaniasis reported	numeric	AFR	Africa	Country	TCD	Chad	Year	2005	false																			No data	827		EN	2014-11-12T02:00:00.000Z
NTD_LEISHVNUM	Number of cases of visceral leishmaniasis reported	numeric	AMR	Americas	Country	CRI	Costa Rica	Year	2005	false																			No data	827		EN	2021-01-14T03:00:00.000Z
NTD_LEISHVNUM	Number of cases of visceral leishmaniasis reported	numeric	EUR	Europe	Country	CYP	Cyprus	Year	2005	false																			No data	827		EN	2014-11-12T02:00:00.000Z
NTD_LEISHVNUM	Number of cases of visceral leishmaniasis reported	numeric	AFR	Africa	Country	COD	Democratic Republic of the Congo	Year	2005	false																			No data	827		EN	2014-11-12T02:00:00.000Z
NTD_LEISHVNUM	Number of cases of visceral leishmaniasis reported	numeric	EMR	Eastern Mediterranean	Country	DJI	Djibouti	Year	2005	false																			No data	827		EN	2014-11-12T02:00:00.000Z
NTD_LEISHVNUM	Number of cases of visceral leishmaniasis reported	numeric	EMR	Eastern Mediterranean	Country	EGY	Egypt	Year	2005	false																			No data	827		EN	2014-11-12T02:00:00.000Z
NTD_LEISHVNUM	Number of cases of visceral leishmaniasis reported	numeric	AFR	Africa	Country	GMB	Gambia	Year	2005	false																			No data	827		EN	2014-11-12T02:00:00.000Z
NTD_LEISHVNUM	Number of cases of visceral leishmaniasis reported	numeric	AMR	Americas	Country	GTM	Guatemala	Year	2005	false																			No data	827		EN	2014-11-12T02:00:00.000Z
NTD_LEISHVNUM	Number of cases of visceral leishmaniasis reported	numeric	EMR	Eastern Mediterranean	Country	JOR	Jordan	Year	2005	false																			No data	827		EN	2014-11-12T02:00:00.000Z
NTD_LEISHVNUM	Number of cases of visceral leishmaniasis reported	numeric	EUR	Europe	Country	KGZ	Kyrgyzstan	Year	2005	false																			No data	827		EN	2014-11-12T02:00:00.000Z
NTD_LEISHVNUM	Number of cases of visceral leishmaniasis reported	numeric	EMR	Eastern Mediterranean	Country	LBN	Lebanon	Year	2005	false																			No data	827		EN	2014-11-12T02:00:00.000Z
NTD_LEISHVNUM	Number of cases of visceral leishmaniasis reported	numeric	EMR	Eastern Mediterranean	Country	LBY	Libya	Year	2005	false																			No data	827		EN	2014-11-12T02:00:00.000Z
NTD_LEISHVNUM	Number of cases of visceral leishmaniasis reported	numeric	AFR	Africa	Country	MRT	Mauritania	Year	2005	false																			No data	827		EN	2014-11-12T02:00:00.000Z
NTD_LEISHVNUM	Number of cases of visceral leishmaniasis reported	numeric	EUR	Europe	Country	MCO	Monaco	Year	2005	false																			No data	827		EN	2014-11-12T02:00:00.000Z
NTD_LEISHVNUM	Number of cases of visceral leishmaniasis reported	numeric	AFR	Africa	Country	NER	Niger	Year	2005	false																			No data	827		EN	2014-11-12T02:00:00.000Z
NTD_LEISHVNUM	Number of cases of visceral leishmaniasis reported	numeric	EMR	Eastern Mediterranean	Country	PAK	Pakistan	Year	2005	false																			No data	827		EN	2014-11-12T02:00:00.000Z
NTD_LEISHVNUM	Number of cases of visceral leishmaniasis reported	numeric	EUR	Europe	Country	ROU	Romania	Year	2005	false																			No data	827		EN	2014-11-12T02:00:00.000Z
NTD_LEISHVNUM	Number of cases of visceral leishmaniasis reported	numeric	AFR	Africa	Country	SEN	Senegal	Year	2005	false																			No data	827		EN	2014-11-12T02:00:00.000Z
NTD_LEISHVNUM	Number of cases of visceral leishmaniasis reported	numeric	EUR	Europe	Country	SRB	Serbia	Year	2005	false																			No data	827		EN	2014-11-12T02:00:00.000Z
NTD_LEISHVNUM	Number of cases of visceral leishmaniasis reported	numeric	EUR	Europe	Country	SVN	Slovenia	Year	2005	false																			No data	827		EN	2014-11-12T02:00:00.000Z
NTD_LEISHVNUM	Number of cases of visceral leishmaniasis reported	numeric	EMR	Eastern Mediterranean	Country	SOM	Somalia	Year	2005	false																			No data	827		EN	2014-11-12T02:00:00.000Z
NTD_LEISHVNUM	Number of cases of visceral leishmaniasis reported	numeric	SEAR	South-East Asia	Country	LKA	Sri Lanka	Year	2005	false																			No data	827		EN	2014-11-12T02:00:00.000Z
NTD_LEISHVNUM	Number of cases of visceral leishmaniasis reported	numeric	SEAR	South-East Asia	Country	THA	Thailand	Year	2005	false																			No data	827		EN	2014-11-12T02:00:00.000Z
NTD_LEISHVNUM	Number of cases of visceral leishmaniasis reported	numeric	EUR	Europe	Country	TKM	Turkmenistan	Year	2005	false																			No data	827		EN	2014-11-12T02:00:00.000Z
NTD_LEISHVNUM	Number of cases of visceral leishmaniasis reported	numeric	AMR	Americas	Country	URY	Uruguay	Year	2005	false																			No data	827		EN	2021-01-14T03:00:00.000Z
NTD_LEISHVNUM	Number of cases of visceral leishmaniasis reported	numeric	EMR	Eastern Mediterranean	Country	YEM	Yemen	Year	2005	false																			No data	827		EN	2014-11-12T02:00:00.000Z
NTD_LEISHVNUM	Number of cases of visceral leishmaniasis reported	numeric	AFR	Africa	Country	ZMB	Zambia	Year	2005	false																			No data	827		EN	2014-11-12T02:00:00.000Z

## Sheet: who_cutan_leish_cases
cut_IndicatorCode	cut_Indicator	cut_ValueType	ParentLocationCode	cut_ParentLocation	cut_Locationtype	cut_SpatialDimValueCode	cut_Location	cut_Period type	cut_Period	cut_IsLatestYear	cut_FactValueNumeric	cut_Language
NTD_LEISHCNUM	Number of cases of cutaneous leishmaniasis reported	numeric	EMR	Eastern Mediterranean	Country	DJI	Djibouti	Year	2020	true	0	EN
NTD_LEISHCNUM	Number of cases of cutaneous leishmaniasis reported	numeric	EUR	Europe	Country	GEO	Georgia	Year	2020	true	0	EN
NTD_LEISHCNUM	Number of cases of cutaneous leishmaniasis reported	numeric	EUR	Europe	Country	GRC	Greece	Year	2020	true	0	EN
NTD_LEISHCNUM	Number of cases of cutaneous leishmaniasis reported	numeric	EMR	Eastern Mediterranean	Country	OMN	Oman	Year	2020	true	0	EN
NTD_LEISHCNUM	Number of cases of cutaneous leishmaniasis reported	numeric	SEAR	South-East Asia	Country	THA	Thailand	Year	2020	true	0	EN
NTD_LEISHCNUM	Number of cases of cutaneous leishmaniasis reported	numeric	EUR	Europe	Country	UKR	Ukraine	Year	2020	true	0	EN
NTD_LEISHCNUM	Number of cases of cutaneous leishmaniasis reported	numeric	EUR	Europe	Country	ARM	Armenia	Year	2020	true	1	EN
NTD_LEISHCNUM	Number of cases of cutaneous leishmaniasis reported	numeric	EUR	Europe	Country	BGR	Bulgaria	Year	2020	true	1	EN
NTD_LEISHCNUM	Number of cases of cutaneous leishmaniasis reported	numeric	EUR	Europe	Country	CYP	Cyprus	Year	2020	true	1	EN
NTD_LEISHCNUM	Number of cases of cutaneous leishmaniasis reported	numeric	EUR	Europe	Country	MLT	Malta	Year	2020	true	1	EN
NTD_LEISHCNUM	Number of cases of cutaneous leishmaniasis reported	numeric	AFR	Africa	Country	NGA	Nigeria	Year	2020	true	1	EN
NTD_LEISHCNUM	Number of cases of cutaneous leishmaniasis reported	numeric	EUR	Europe	Country	SVN	Slovenia	Year	2020	true	1	EN
NTD_LEISHCNUM	Number of cases of cutaneous leishmaniasis reported	numeric	AMR	Americas	Country	ECU	Ecuador	Year	2020	true	1025	EN
NTD_LEISHCNUM	Number of cases of cutaneous leishmaniasis reported	numeric	EMR	Eastern Mediterranean	Country	SAU	Saudi Arabia	Year	2020	true	1035	EN
NTD_LEISHCNUM	Number of cases of cutaneous leishmaniasis reported	numeric	EUR	Europe	Country	TKM	Turkmenistan	Year	2020	true	107	EN
NTD_LEISHCNUM	Number of cases of cutaneous leishmaniasis reported	numeric	AFR	Africa	Country	DZA	Algeria	Year	2020	true	11566	EN
NTD_LEISHCNUM	Number of cases of cutaneous leishmaniasis reported	numeric	AMR	Americas	Country	GTM	Guatemala	Year	2020	true	1121	EN
NTD_LEISHCNUM	Number of cases of cutaneous leishmaniasis reported	numeric	AMR	Americas	Country	GUY	Guyana	Year	2020	true	12	EN
NTD_LEISHCNUM	Number of cases of cutaneous leishmaniasis reported	numeric	AFR	Africa	Country	ETH	Ethiopia	Year	2020	true	1402	EN
NTD_LEISHCNUM	Number of cases of cutaneous leishmaniasis reported	numeric	AMR	Americas	Country	HND	Honduras	Year	2020	true	1467	EN
NTD_LEISHCNUM	Number of cases of cutaneous leishmaniasis reported	numeric	AMR	Americas	Country	VEN	Venezuela (Bolivarian Republic of)	Year	2020	true	1597	EN
NTD_LEISHCNUM	Number of cases of cutaneous leishmaniasis reported	numeric	AMR	Americas	Country	BRA	Brazil	Year	2020	true	16056	EN
NTD_LEISHCNUM	Number of cases of cutaneous leishmaniasis reported	numeric	EMR	Eastern Mediterranean	Country	PAK	Pakistan	Year	2020	true	16770	EN
NTD_LEISHCNUM	Number of cases of cutaneous leishmaniasis reported	numeric	AMR	Americas	Country	ARG	Argentina	Year	2020	true	176	EN
NTD_LEISHCNUM	Number of cases of cutaneous leishmaniasis reported	numeric	AMR	Americas	Country	BOL	Bolivia (Plurinational State of)	Year	2020	true	2059	EN
NTD_LEISHCNUM	Number of cases of cutaneous leishmaniasis reported	numeric	SEAR	South-East Asia	Country	LKA	Sri Lanka	Year	2020	true	2217	EN
NTD_LEISHCNUM	Number of cases of cutaneous leishmaniasis reported	numeric	EMR	Eastern Mediterranean	Country	EGY	Egypt	Year	2020	true	2239	EN
NTD_LEISHCNUM	Number of cases of cutaneous leishmaniasis reported	numeric	EMR	Eastern Mediterranean	Country	JOR	Jordan	Year	2020	true	23	EN
NTD_LEISHCNUM	Number of cases of cutaneous leishmaniasis reported	numeric	AMR	Americas	Country	MEX	Mexico	Year	2020	true	324	EN
NTD_LEISHCNUM	Number of cases of cutaneous leishmaniasis reported	numeric	EUR	Europe	Country	FRA	France	Year	2020	true	34	EN
NTD_LEISHCNUM	Number of cases of cutaneous leishmaniasis reported	numeric	AMR	Americas	Country	NIC	Nicaragua	Year	2020	true	3443	EN
NTD_LEISHCNUM	Number of cases of cutaneous leishmaniasis reported	numeric	EMR	Eastern Mediterranean	Country	YEM	Yemen	Year	2020	true	3605	EN
NTD_LEISHCNUM	Number of cases of cutaneous leishmaniasis reported	numeric	EMR	Eastern Mediterranean	Country	MAR	Morocco	Year	2020	true	3774	EN
NTD_LEISHCNUM	Number of cases of cutaneous leishmaniasis reported	numeric	AFR	Africa	Country	TCD	Chad	Year	2020	true	38	EN
NTD_LEISHCNUM	Number of cases of cutaneous leishmaniasis reported	numeric	AMR	Americas	Country	SLV	El Salvador	Year	2020	true	38	EN
NTD_LEISHCNUM	Number of cases of cutaneous leishmaniasis reported	numeric	AFR	Africa	Country	KEN	Kenya	Year	2020	true	398	EN
NTD_LEISHCNUM	Number of cases of cutaneous leishmaniasis reported	numeric	AFR	Africa	Country	CMR	Cameroon	Year	2020	true	4	EN
NTD_LEISHCNUM	Number of cases of cutaneous leishmaniasis reported	numeric	EMR	Eastern Mediterranean	Country	LBY	Libya	Year	2020	true	4000	EN
NTD_LEISHCNUM	Number of cases of cutaneous leishmaniasis reported	numeric	AFR	Africa	Country	BFA	Burkina Faso	Year	2020	true	416	EN
NTD_LEISHCNUM	Number of cases of cutaneous leishmaniasis reported	numeric	AMR	Americas	Country	PER	Peru	Year	2020	true	4178	EN
NTD_LEISHCNUM	Number of cases of cutaneous leishmaniasis reported	numeric	AMR	Americas	Country	SUR	Suriname	Year	2020	true	42	EN
NTD_LEISHCNUM	Number of cases of cutaneous leishmaniasis reported	numeric	EMR	Eastern Mediterranean	Country	AFG	Afghanistan	Year	2020	true	44167	EN
NTD_LEISHCNUM	Number of cases of cutaneous leishmaniasis reported	numeric	EMR	Eastern Mediterranean	Country	TUN	Tunisia	Year	2020	true	4872	EN
NTD_LEISHCNUM	Number of cases of cutaneous leishmaniasis reported	numeric	AMR	Americas	Country	CRI	Costa Rica	Year	2020	true	528	EN
NTD_LEISHCNUM	Number of cases of cutaneous leishmaniasis reported	numeric	AMR	Americas	Country	PRY	Paraguay	Year	2020	true	54	EN
NTD_LEISHCNUM	Number of cases of cutaneous leishmaniasis reported	numeric	EUR	Europe	Country	ITA	Italy	Year	2020	true	6	EN
NTD_LEISHCNUM	Number of cases of cutaneous leishmaniasis reported	numeric	EMR	Eastern Mediterranean	Country	KWT	Kuwait	Year	2020	true	6	EN
NTD_LEISHCNUM	Number of cases of cutaneous leishmaniasis reported	numeric	EMR	Eastern Mediterranean	Country	SYR	Syrian Arab Republic	Year	2020	true	61559	EN
NTD_LEISHCNUM	Number of cases of cutaneous leishmaniasis reported	numeric	AMR	Americas	Country	COL	Colombia	Year	2020	true	6124	EN
NTD_LEISHCNUM	Number of cases of cutaneous leishmaniasis reported	numeric	AFR	Africa	Country	SEN	Senegal	Year	2020	true	64	EN
NTD_LEISHCNUM	Number of cases of cutaneous leishmaniasis reported	numeric	EUR	Europe	Country	UZB	Uzbekistan	Year	2020	true	761	EN
NTD_LEISHCNUM	Number of cases of cutaneous leishmaniasis reported	numeric	EUR	Europe	Country	KAZ	Kazakhstan	Year	2020	true	79	EN
NTD_LEISHCNUM	Number of cases of cutaneous leishmaniasis reported	numeric	EUR	Europe	Country	ISR	Israel	Year	2020	true	86	EN
NTD_LEISHCNUM	Number of cases of cutaneous leishmaniasis reported	numeric	EMR	Eastern Mediterranean	Country	IRQ	Iraq	Year	2020	true	8691	EN
NTD_LEISHCNUM	Number of cases of cutaneous leishmaniasis reported	numeric	AMR	Americas	Country	PAN	Panama	Year	2020	true	938	EN
NTD_LEISHCNUM	Number of cases of cutaneous leishmaniasis reported	numeric	EUR	Europe	Country	ALB	Albania	Year	2020	true		EN
NTD_LEISHCNUM	Number of cases of cutaneous leishmaniasis reported	numeric	EUR	Europe	Country	AZE	Azerbaijan	Year	2020	true		EN
NTD_LEISHCNUM	Number of cases of cutaneous leishmaniasis reported	numeric	AMR	Americas	Country	BLZ	Belize	Year	2020	true		EN
NTD_LEISHCNUM	Number of cases of cutaneous leishmaniasis reported	numeric	SEAR	South-East Asia	Country	BTN	Bhutan	Year	2020	true		EN
NTD_LEISHCNUM	Number of cases of cutaneous leishmaniasis reported	numeric	EUR	Europe	Country	BIH	Bosnia and Herzegovina	Year	2020	true		EN
NTD_LEISHCNUM	Number of cases of cutaneous leishmaniasis reported	numeric	AFR	Africa	Country	CAF	Central African Republic	Year	2020	true		EN
NTD_LEISHCNUM	Number of cases of cutaneous leishmaniasis reported	numeric	WPR	Western Pacific	Country	CHN	China	Year	2020	true		EN
NTD_LEISHCNUM	Number of cases of cutaneous leishmaniasis reported	numeric	AFR	Africa	Country	CIV	Côte d’Ivoire	Year	2020	true		EN
NTD_LEISHCNUM	Number of cases of cutaneous leishmaniasis reported	numeric	EUR	Europe	Country	HRV	Croatia	Year	2020	true		EN
NTD_LEISHCNUM	Number of cases of cutaneous leishmaniasis reported	numeric	AFR	Africa	Country	COD	Democratic Republic of the Congo	Year	2020	true		EN
NTD_LEISHCNUM	Number of cases of cutaneous leishmaniasis reported	numeric	AMR	Americas	Country	DOM	Dominican Republic	Year	2020	true		EN
NTD_LEISHCNUM	Number of cases of cutaneous leishmaniasis reported	numeric	AFR	Africa	Country	ERI	Eritrea	Year	2020	true		EN
NTD_LEISHCNUM	Number of cases of cutaneous leishmaniasis reported	numeric	AFR	Africa	Country	GMB	Gambia	Year	2020	true		EN
NTD_LEISHCNUM	Number of cases of cutaneous leishmaniasis reported	numeric	AFR	Africa	Country	GHA	Ghana	Year	2020	true		EN
NTD_LEISHCNUM	Number of cases of cutaneous leishmaniasis reported	numeric	AFR	Africa	Country	GIN	Guinea	Year	2020	true		EN
NTD_LEISHCNUM	Number of cases of cutaneous leishmaniasis reported	numeric	AFR	Africa	Country	GNB	Guinea-Bissau	Year	2020	true		EN
NTD_LEISHCNUM	Number of cases of cutaneous leishmaniasis reported	numeric	SEAR	South-East Asia	Country	IND	India	Year	2020	true		EN
NTD_LEISHCNUM	Number of cases of cutaneous leishmaniasis reported	numeric	EMR	Eastern Mediterranean	Country	IRN	Iran (Islamic Republic of)	Year	2020	true		EN
NTD_LEISHCNUM	Number of cases of cutaneous leishmaniasis reported	numeric	EUR	Europe	Country	KGZ	Kyrgyzstan	Year	2020	true		EN
NTD_LEISHCNUM	Number of cases of cutaneous leishmaniasis reported	numeric	EMR	Eastern Mediterranean	Country	LBN	Lebanon	Year	2020	true		EN
NTD_LEISHCNUM	Number of cases of cutaneous leishmaniasis reported	numeric	AFR	Africa	Country	MWI	Malawi	Year	2020	true		EN
NTD_LEISHCNUM	Number of cases of cutaneous leishmaniasis reported	numeric	AFR	Africa	Country	MLI	Mali	Year	2020	true		EN
NTD_LEISHCNUM	Number of cases of cutaneous leishmaniasis reported	numeric	AFR	Africa	Country	MRT	Mauritania	Year	2020	true		EN
NTD_LEISHCNUM	Number of cases of cutaneous leishmaniasis reported	numeric	EUR	Europe	Country	MCO	Monaco	Year	2020	true		EN
NTD_LEISHCNUM	Number of cases of cutaneous leishmaniasis reported	numeric	EUR	Europe	Country	MNE	Montenegro	Year	2020	true		EN
NTD_LEISHCNUM	Number of cases of cutaneous leishmaniasis reported	numeric	AFR	Africa	Country	NAM	Namibia	Year	2020	true		EN
NTD_LEISHCNUM	Number of cases of cutaneous leishmaniasis reported	numeric	SEAR	South-East Asia	Country	NPL	Nepal	Year	2020	true		EN
NTD_LEISHCNUM	Number of cases of cutaneous leishmaniasis reported	numeric	AFR	Africa	Country	NER	Niger	Year	2020	true		EN
NTD_LEISHCNUM	Number of cases of cutaneous leishmaniasis reported	numeric	EUR	Europe	Country	PRT	Portugal	Year	2020	true		EN
NTD_LEISHCNUM	Number of cases of cutaneous leishmaniasis reported	numeric	EUR	Europe	Country	MKD	The former Yugoslav Republic of Macedonia	Year	2020	true		EN
NTD_LEISHCNUM	Number of cases of cutaneous leishmaniasis reported	numeric	EUR	Europe	Country	ESP	Spain	Year	2020	true		EN
NTD_LEISHCNUM	Number of cases of cutaneous leishmaniasis reported	numeric	EMR	Eastern Mediterranean	Country	SDN	Sudan	Year	2020	true		EN
NTD_LEISHCNUM	Number of cases of cutaneous leishmaniasis reported	numeric	EUR	Europe	Country	TJK	Tajikistan	Year	2020	true		EN
NTD_LEISHCNUM	Number of cases of cutaneous leishmaniasis reported	numeric	EUR	Europe	Country	TUR	Türkiye	Year	2020	true		EN
NTD_LEISHCNUM	Number of cases of cutaneous leishmaniasis reported	numeric	AMR	Americas	Country	USA	United States of America	Year	2020	true		EN
NTD_LEISHCNUM	Number of cases of cutaneous leishmaniasis reported	numeric	EUR	Europe	Country	ARM	Armenia	Year	2019	false	0	EN
NTD_LEISHCNUM	Number of cases of cutaneous leishmaniasis reported	numeric	EUR	Europe	Country	BGR	Bulgaria	Year	2019	false	0	EN
NTD_LEISHCNUM	Number of cases of cutaneous leishmaniasis reported	numeric	WPR	Western Pacific	Country	CHN	China	Year	2019	false	0	EN
NTD_LEISHCNUM	Number of cases of cutaneous leishmaniasis reported	numeric	EUR	Europe	Country	CYP	Cyprus	Year	2019	false	0	EN
NTD_LEISHCNUM	Number of cases of cutaneous leishmaniasis reported	numeric	EMR	Eastern Mediterranean	Country	DJI	Djibouti	Year	2019	false	0	EN
NTD_LEISHCNUM	Number of cases of cutaneous leishmaniasis reported	numeric	EUR	Europe	Country	GEO	Georgia	Year	2019	false	0	EN
NTD_LEISHCNUM	Number of cases of cutaneous leishmaniasis reported	numeric	EUR	Europe	Country	GRC	Greece	Year	2019	false	0	EN
NTD_LEISHCNUM	Number of cases of cutaneous leishmaniasis reported	numeric	EUR	Europe	Country	MLT	Malta	Year	2019	false	0	EN
NTD_LEISHCNUM	Number of cases of cutaneous leishmaniasis reported	numeric	EMR	Eastern Mediterranean	Country	OMN	Oman	Year	2019	false	0	EN
NTD_LEISHCNUM	Number of cases of cutaneous leishmaniasis reported	numeric	SEAR	South-East Asia	Country	THA	Thailand	Year	2019	false	0	EN
NTD_LEISHCNUM	Number of cases of cutaneous leishmaniasis reported	numeric	EUR	Europe	Country	UKR	Ukraine	Year	2019	false	0	EN
NTD_LEISHCNUM	Number of cases of cutaneous leishmaniasis reported	numeric	EUR	Europe	Country	HRV	Croatia	Year	2019	false	1	EN
NTD_LEISHCNUM	Number of cases of cutaneous leishmaniasis reported	numeric	AFR	Africa	Country	DZA	Algeria	Year	2019	false	10293	EN
NTD_LEISHCNUM	Number of cases of cutaneous leishmaniasis reported	numeric	AMR	Americas	Country	MEX	Mexico	Year	2019	false	1014	EN
NTD_LEISHCNUM	Number of cases of cutaneous leishmaniasis reported	numeric	AMR	Americas	Country	ECU	Ecuador	Year	2019	false	1040	EN
NTD_LEISHCNUM	Number of cases of cutaneous leishmaniasis reported	numeric	EUR	Europe	Country	TKM	Turkmenistan	Year	2019	false	105	EN
NTD_LEISHCNUM	Number of cases of cutaneous leishmaniasis reported	numeric	EMR	Eastern Mediterranean	Country	SAU	Saudi Arabia	Year	2019	false	1096	EN
NTD_LEISHCNUM	Number of cases of cutaneous leishmaniasis reported	numeric	AMR	Americas	Country	GTM	Guatemala	Year	2019	false	1167	EN
NTD_LEISHCNUM	Number of cases of cutaneous leishmaniasis reported	numeric	EUR	Europe	Country	ISR	Israel	Year	2019	false	122	EN
NTD_LEISHCNUM	Number of cases of cutaneous leishmaniasis reported	numeric	AMR	Americas	Country	SUR	Suriname	Year	2019	false	130	EN
NTD_LEISHCNUM	Number of cases of cutaneous leishmaniasis reported	numeric	EUR	Europe	Country	FRA	France	Year	2019	false	14	EN
NTD_LEISHCNUM	Number of cases of cutaneous leishmaniasis reported	numeric	AMR	Americas	Country	BRA	Brazil	Year	2019	false	15350	EN
NTD_LEISHCNUM	Number of cases of cutaneous leishmaniasis reported	numeric	SEAR	South-East Asia	Country	NPL	Nepal	Year	2019	false	16	EN
NTD_LEISHCNUM	Number of cases of cutaneous leishmaniasis reported	numeric	AFR	Africa	Country	ETH	Ethiopia	Year	2019	false	1665	EN
NTD_LEISHCNUM	Number of cases of cutaneous leishmaniasis reported	numeric	EMR	Eastern Mediterranean	Country	EGY	Egypt	Year	2019	false	1811	EN
NTD_LEISHCNUM	Number of cases of cutaneous leishmaniasis reported	numeric	AMR	Americas	Country	GUY	Guyana	Year	2019	false	19	EN
NTD_LEISHCNUM	Number of cases of cutaneous leishmaniasis reported	numeric	AMR	Americas	Country	HND	Honduras	Year	2019	false	1985	EN
NTD_LEISHCNUM	Number of cases of cutaneous leishmaniasis reported	numeric	EUR	Europe	Country	ALB	Albania	Year	2019	false	2	EN
NTD_LEISHCNUM	Number of cases of cutaneous leishmaniasis reported	numeric	AFR	Africa	Country	CMR	Cameroon	Year	2019	false	2	EN
NTD_LEISHCNUM	Number of cases of cutaneous leishmaniasis reported	numeric	EMR	Eastern Mediterranean	Country	LBN	Lebanon	Year	2019	false	2	EN
NTD_LEISHCNUM	Number of cases of cutaneous leishmaniasis reported	numeric	AMR	Americas	Country	VEN	Venezuela (Bolivarian Republic of)	Year	2019	false	2031	EN
NTD_LEISHCNUM	Number of cases of cutaneous leishmaniasis reported	numeric	AMR	Americas	Country	BOL	Bolivia (Plurinational State of)	Year	2019	false	2046	EN
NTD_LEISHCNUM	Number of cases of cutaneous leishmaniasis reported	numeric	AMR	Americas	Country	ARG	Argentina	Year	2019	false	232	EN
NTD_LEISHCNUM	Number of cases of cutaneous leishmaniasis reported	numeric	SEAR	South-East Asia	Country	LKA	Sri Lanka	Year	2019	false	3259	EN
NTD_LEISHCNUM	Number of cases of cutaneous leishmaniasis reported	numeric	AMR	Americas	Country	NIC	Nicaragua	Year	2019	false	3321	EN
NTD_LEISHCNUM	Number of cases of cutaneous leishmaniasis reported	numeric	AMR	Americas	Country	SLV	El Salvador	Year	2019	false	38	EN
NTD_LEISHCNUM	Number of cases of cutaneous leishmaniasis reported	numeric	AFR	Africa	Country	SEN	Senegal	Year	2019	false	39	EN
NTD_LEISHCNUM	Number of cases of cutaneous leishmaniasis reported	numeric	EUR	Europe	Country	AZE	Azerbaijan	Year	2019	false	43	EN
NTD_LEISHCNUM	Number of cases of cutaneous leishmaniasis reported	numeric	EMR	Eastern Mediterranean	Country	YEM	Yemen	Year	2019	false	4440	EN
NTD_LEISHCNUM	Number of cases of cutaneous leishmaniasis reported	numeric	AFR	Africa	Country	NGA	Nigeria	Year	2019	false	5	EN
NTD_LEISHCNUM	Number of cases of cutaneous leishmaniasis reported	numeric	AFR	Africa	Country	BFA	Burkina Faso	Year	2019	false	501	EN
NTD_LEISHCNUM	Number of cases of cutaneous leishmaniasis reported	numeric	AMR	Americas	Country	PRY	Paraguay	Year	2019	false	51	EN
NTD_LEISHCNUM	Number of cases of cutaneous leishmaniasis reported	numeric	EMR	Eastern Mediterranean	Country	PAK	Pakistan	Year	2019	false	53574	EN
NTD_LEISHCNUM	Number of cases of cutaneous leishmaniasis reported	numeric	AMR	Americas	Country	PER	Peru	Year	2019	false	5349	EN
NTD_LEISHCNUM	Number of cases of cutaneous leishmaniasis reported	numeric	EMR	Eastern Mediterranean	Country	MAR	Morocco	Year	2019	false	5455	EN
NTD_LEISHCNUM	Number of cases of cutaneous leishmaniasis reported	numeric	EUR	Europe	Country	KAZ	Kazakhstan	Year	2019	false	55	EN
NTD_LEISHCNUM	Number of cases of cutaneous leishmaniasis reported	numeric	EUR	Europe	Country	TJK	Tajikistan	Year	2019	false	55	EN
NTD_LEISHCNUM	Number of cases of cutaneous leishmaniasis reported	numeric	EMR	Eastern Mediterranean	Country	AFG	Afghanistan	Year	2019	false	55225	EN
NTD_LEISHCNUM	Number of cases of cutaneous leishmaniasis reported	numeric	AMR	Americas	Country	COL	Colombia	Year	2019	false	5855	EN
NTD_LEISHCNUM	Number of cases of cutaneous leishmaniasis reported	numeric	AMR	Americas	Country	CRI	Costa Rica	Year	2019	false	601	EN
NTD_LEISHCNUM	Number of cases of cutaneous leishmaniasis reported	numeric	EUR	Europe	Country	UZB	Uzbekistan	Year	2019	false	638	EN
NTD_LEISHCNUM	Number of cases of cutaneous leishmaniasis reported	numeric	AFR	Africa	Country	KEN	Kenya	Year	2019	false	67	EN
NTD_LEISHCNUM	Number of cases of cutaneous leishmaniasis reported	numeric	EMR	Eastern Mediterranean	Country	LBY	Libya	Year	2019	false	6744	EN
NTD_LEISHCNUM	Number of cases of cutaneous leishmaniasis reported	numeric	EMR	Eastern Mediterranean	Country	JOR	Jordan	Year	2019	false	69	EN
NTD_LEISHCNUM	Number of cases of cutaneous leishmaniasis reported	numeric	EMR	Eastern Mediterranean	Country	IRQ	Iraq	Year	2019	false	7056	EN
NTD_LEISHCNUM	Number of cases of cutaneous leishmaniasis reported	numeric	EMR	Eastern Mediterranean	Country	TUN	Tunisia	Year	2019	false	7058	EN
NTD_LEISHCNUM	Number of cases of cutaneous leishmaniasis reported	numeric	EMR	Eastern Mediterranean	Country	SYR	Syrian Arab Republic	Year	2019	false	71704	EN
NTD_LEISHCNUM	Number of cases of cutaneous leishmaniasis reported	numeric	EMR	Eastern Mediterranean	Country	IRN	Iran (Islamic Republic of)	Year	2019	false	8161	EN
NTD_LEISHCNUM	Number of cases of cutaneous leishmaniasis reported	numeric	AFR	Africa	Country	TCD	Chad	Year	2019	false	82	EN
NTD_LEISHCNUM	Number of cases of cutaneous leishmaniasis reported	numeric	AMR	Americas	Country	PAN	Panama	Year	2019	false	920	EN
NTD_LEISHCNUM	Number of cases of cutaneous leishmaniasis reported	numeric	AMR	Americas	Country	BLZ	Belize	Year	2019	false		EN
NTD_LEISHCNUM	Number of cases of cutaneous leishmaniasis reported	numeric	SEAR	South-East Asia	Country	BTN	Bhutan	Year	2019	false		EN
NTD_LEISHCNUM	Number of cases of cutaneous leishmaniasis reported	numeric	EUR	Europe	Country	BIH	Bosnia and Herzegovina	Year	2019	false		EN
NTD_LEISHCNUM	Number of cases of cutaneous leishmaniasis reported	numeric	AFR	Africa	Country	CAF	Central African Republic	Year	2019	false		EN
NTD_LEISHCNUM	Number of cases of cutaneous leishmaniasis reported	numeric	AFR	Africa	Country	CIV	Côte d’Ivoire	Year	2019	false		EN
NTD_LEISHCNUM	Number of cases of cutaneous leishmaniasis reported	numeric	AFR	Africa	Country	COD	Democratic Republic of the Congo	Year	2019	false		EN
NTD_LEISHCNUM	Number of cases of cutaneous leishmaniasis reported	numeric	AMR	Americas	Country	DOM	Dominican Republic	Year	2019	false		EN
NTD_LEISHCNUM	Number of cases of cutaneous leishmaniasis reported	numeric	AFR	Africa	Country	ERI	Eritrea	Year	2019	false		EN
NTD_LEISHCNUM	Number of cases of cutaneous leishmaniasis reported	numeric	AFR	Africa	Country	GMB	Gambia	Year	2019	false		EN
NTD_LEISHCNUM	Number of cases of cutaneous leishmaniasis reported	numeric	AFR	Africa	Country	GHA	Ghana	Year	2019	false		EN
NTD_LEISHCNUM	Number of cases of cutaneous leishmaniasis reported	numeric	AFR	Africa	Country	GIN	Guinea	Year	2019	false		EN
NTD_LEISHCNUM	Number of cases of cutaneous leishmaniasis reported	numeric	AFR	Africa	Country	GNB	Guinea-Bissau	Year	2019	false		EN
NTD_LEISHCNUM	Number of cases of cutaneous leishmaniasis reported	numeric	SEAR	South-East Asia	Country	IND	India	Year	2019	false		EN
NTD_LEISHCNUM	Number of cases of cutaneous leishmaniasis reported	numeric	EUR	Europe	Country	ITA	Italy	Year	2019	false		EN
NTD_LEISHCNUM	Number of cases of cutaneous leishmaniasis reported	numeric	EMR	Eastern Mediterranean	Country	KWT	Kuwait	Year	2019	false		EN
NTD_LEISHCNUM	Number of cases of cutaneous leishmaniasis reported	numeric	EUR	Europe	Country	KGZ	Kyrgyzstan	Year	2019	false		EN
NTD_LEISHCNUM	Number of cases of cutaneous leishmaniasis reported	numeric	AFR	Africa	Country	MWI	Malawi	Year	2019	false		EN
NTD_LEISHCNUM	Number of cases of cutaneous leishmaniasis reported	numeric	AFR	Africa	Country	MLI	Mali	Year	2019	false		EN
NTD_LEISHCNUM	Number of cases of cutaneous leishmaniasis reported	numeric	AFR	Africa	Country	MRT	Mauritania	Year	2019	false		EN
NTD_LEISHCNUM	Number of cases of cutaneous leishmaniasis reported	numeric	EUR	Europe	Country	MCO	Monaco	Year	2019	false		EN
NTD_LEISHCNUM	Number of cases of cutaneous leishmaniasis reported	numeric	EUR	Europe	Country	MNE	Montenegro	Year	2019	false		EN
NTD_LEISHCNUM	Number of cases of cutaneous leishmaniasis reported	numeric	AFR	Africa	Country	NAM	Namibia	Year	2019	false		EN
NTD_LEISHCNUM	Number of cases of cutaneous leishmaniasis reported	numeric	AFR	Africa	Country	NER	Niger	Year	2019	false		EN
NTD_LEISHCNUM	Number of cases of cutaneous leishmaniasis reported	numeric	EUR	Europe	Country	PRT	Portugal	Year	2019	false		EN
NTD_LEISHCNUM	Number of cases of cutaneous leishmaniasis reported	numeric	EUR	Europe	Country	MKD	The former Yugoslav Republic of Macedonia	Year	2019	false		EN
NTD_LEISHCNUM	Number of cases of cutaneous leishmaniasis reported	numeric	EUR	Europe	Country	SVN	Slovenia	Year	2019	false		EN
NTD_LEISHCNUM	Number of cases of cutaneous leishmaniasis reported	numeric	EUR	Europe	Country	ESP	Spain	Year	2019	false		EN
NTD_LEISHCNUM	Number of cases of cutaneous leishmaniasis reported	numeric	EMR	Eastern Mediterranean	Country	SDN	Sudan	Year	2019	false		EN
NTD_LEISHCNUM	Number of cases of cutaneous leishmaniasis reported	numeric	EUR	Europe	Country	TUR	Türkiye	Year	2019	false		EN
NTD_LEISHCNUM	Number of cases of cutaneous leishmaniasis reported	numeric	AMR	Americas	Country	USA	United States of America	Year	2019	false		EN
NTD_LEISHCNUM	Number of cases of cutaneous leishmaniasis reported	numeric	EUR	Europe	Country	ARM	Armenia	Year	2018	false	0	EN
NTD_LEISHCNUM	Number of cases of cutaneous leishmaniasis reported	numeric	SEAR	South-East Asia	Country	BTN	Bhutan	Year	2018	false	0	EN
NTD_LEISHCNUM	Number of cases of cutaneous leishmaniasis reported	numeric	EUR	Europe	Country	BGR	Bulgaria	Year	2018	false	0	EN
NTD_LEISHCNUM	Number of cases of cutaneous leishmaniasis reported	numeric	AFR	Africa	Country	CMR	Cameroon	Year	2018	false	0	EN
NTD_LEISHCNUM	Number of cases of cutaneous leishmaniasis reported	numeric	WPR	Western Pacific	Country	CHN	China	Year	2018	false	0	EN
NTD_LEISHCNUM	Number of cases of cutaneous leishmaniasis reported	numeric	EUR	Europe	Country	CYP	Cyprus	Year	2018	false	0	EN
NTD_LEISHCNUM	Number of cases of cutaneous leishmaniasis reported	numeric	EMR	Eastern Mediterranean	Country	DJI	Djibouti	Year	2018	false	0	EN
NTD_LEISHCNUM	Number of cases of cutaneous leishmaniasis reported	numeric	EUR	Europe	Country	GEO	Georgia	Year	2018	false	0	EN
NTD_LEISHCNUM	Number of cases of cutaneous leishmaniasis reported	numeric	EUR	Europe	Country	GRC	Greece	Year	2018	false	0	EN
NTD_LEISHCNUM	Number of cases of cutaneous leishmaniasis reported	numeric	EMR	Eastern Mediterranean	Country	LBN	Lebanon	Year	2018	false	0	EN
NTD_LEISHCNUM	Number of cases of cutaneous leishmaniasis reported	numeric	EMR	Eastern Mediterranean	Country	OMN	Oman	Year	2018	false	0	EN
NTD_LEISHCNUM	Number of cases of cutaneous leishmaniasis reported	numeric	EUR	Europe	Country	MKD	The former Yugoslav Republic of Macedonia	Year	2018	false	0	EN
NTD_LEISHCNUM	Number of cases of cutaneous leishmaniasis reported	numeric	EUR	Europe	Country	SVN	Slovenia	Year	2018	false	0	EN
NTD_LEISHCNUM	Number of cases of cutaneous leishmaniasis reported	numeric	EUR	Europe	Country	HRV	Croatia	Year	2018	false	1	EN
NTD_LEISHCNUM	Number of cases of cutaneous leishmaniasis reported	numeric	SEAR	South-East Asia	Country	THA	Thailand	Year	2018	false	1	EN
NTD_LEISHCNUM	Number of cases of cutaneous leishmaniasis reported	numeric	AFR	Africa	Country	DZA	Algeria	Year	2018	false	10847	EN
NTD_LEISHCNUM	Number of cases of cutaneous leishmaniasis reported	numeric	AMR	Americas	Country	GTM	Guatemala	Year	2018	false	1044	EN
NTD_LEISHCNUM	Number of cases of cutaneous leishmaniasis reported	numeric	EMR	Eastern Mediterranean	Country	IRQ	Iraq	Year	2018	false	11426	EN
NTD_LEISHCNUM	Number of cases of cutaneous leishmaniasis reported	numeric	EMR	Eastern Mediterranean	Country	MAR	Morocco	Year	2018	false	11834	EN
NTD_LEISHCNUM	Number of cases of cutaneous leishmaniasis reported	numeric	AMR	Americas	Country	SUR	Suriname	Year	2018	false	114	EN
NTD_LEISHCNUM	Number of cases of cutaneous leishmaniasis reported	numeric	AMR	Americas	Country	PAN	Panama	Year	2018	false	1142	EN
NTD_LEISHCNUM	Number of cases of cutaneous leishmaniasis reported	numeric	EMR	Eastern Mediterranean	Country	EGY	Egypt	Year	2018	false	1161	EN
NTD_LEISHCNUM	Number of cases of cutaneous leishmaniasis reported	numeric	AMR	Americas	Country	ECU	Ecuador	Year	2018	false	1237	EN
NTD_LEISHCNUM	Number of cases of cutaneous leishmaniasis reported	numeric	AMR	Americas	Country	CRI	Costa Rica	Year	2018	false	1247	EN
NTD_LEISHCNUM	Number of cases of cutaneous leishmaniasis reported	numeric	EMR	Eastern Mediterranean	Country	IRN	Iran (Islamic Republic of)	Year	2018	false	15485	EN
NTD_LEISHCNUM	Number of cases of cutaneous leishmaniasis reported	numeric	EMR	Eastern Mediterranean	Country	JOR	Jordan	Year	2018	false	150	EN
NTD_LEISHCNUM	Number of cases of cutaneous leishmaniasis reported	numeric	EUR	Europe	Country	TUR	Türkiye	Year	2018	false	1554	EN
NTD_LEISHCNUM	Number of cases of cutaneous leishmaniasis reported	numeric	EUR	Europe	Country	AZE	Azerbaijan	Year	2018	false	16	EN
NTD_LEISHCNUM	Number of cases of cutaneous leishmaniasis reported	numeric	AMR	Americas	Country	BRA	Brazil	Year	2018	false	16167	EN
NTD_LEISHCNUM	Number of cases of cutaneous leishmaniasis reported	numeric	AMR	Americas	Country	HND	Honduras	Year	2018	false	1636	EN
NTD_LEISHCNUM	Number of cases of cutaneous leishmaniasis reported	numeric	SEAR	South-East Asia	Country	NPL	Nepal	Year	2018	false	19	EN
NTD_LEISHCNUM	Number of cases of cutaneous leishmaniasis reported	numeric	EMR	Eastern Mediterranean	Country	PAK	Pakistan	Year	2018	false	19361	EN
NTD_LEISHCNUM	Number of cases of cutaneous leishmaniasis reported	numeric	EUR	Europe	Country	ALB	Albania	Year	2018	false	2	EN
NTD_LEISHCNUM	Number of cases of cutaneous leishmaniasis reported	numeric	EUR	Europe	Country	TKM	Turkmenistan	Year	2018	false	212	EN
NTD_LEISHCNUM	Number of cases of cutaneous leishmaniasis reported	numeric	SEAR	South-East Asia	Country	LKA	Sri Lanka	Year	2018	false	2189	EN
NTD_LEISHCNUM	Number of cases of cutaneous leishmaniasis reported	numeric	AMR	Americas	Country	VEN	Venezuela (Bolivarian Republic of)	Year	2018	false	2592	EN
NTD_LEISHCNUM	Number of cases of cutaneous leishmaniasis reported	numeric	AMR	Americas	Country	GUY	Guyana	Year	2018	false	27	EN
NTD_LEISHCNUM	Number of cases of cutaneous leishmaniasis reported	numeric	EUR	Europe	Country	ISR	Israel	Year	2018	false	276	EN
NTD_LEISHCNUM	Number of cases of cutaneous leishmaniasis reported	numeric	EMR	Eastern Mediterranean	Country	LBY	Libya	Year	2018	false	2977	EN
NTD_LEISHCNUM	Number of cases of cutaneous leishmaniasis reported	numeric	AFR	Africa	Country	NGA	Nigeria	Year	2018	false	3	EN
NTD_LEISHCNUM	Number of cases of cutaneous leishmaniasis reported	numeric	AMR	Americas	Country	ARG	Argentina	Year	2018	false	303	EN
NTD_LEISHCNUM	Number of cases of cutaneous leishmaniasis reported	numeric	AMR	Americas	Country	BOL	Bolivia (Plurinational State of)	Year	2018	false	3127	EN
NTD_LEISHCNUM	Number of cases of cutaneous leishmaniasis reported	numeric	EMR	Eastern Mediterranean	Country	SDN	Sudan	Year	2018	false	3299	EN
NTD_LEISHCNUM	Number of cases of cutaneous leishmaniasis reported	numeric	AMR	Americas	Country	NIC	Nicaragua	Year	2018	false	3722	EN
NTD_LEISHCNUM	Number of cases of cutaneous leishmaniasis reported	numeric	EMR	Eastern Mediterranean	Country	AFG	Afghanistan	Year	2018	false	38407	EN
NTD_LEISHCNUM	Number of cases of cutaneous leishmaniasis reported	numeric	EUR	Europe	Country	KAZ	Kazakhstan	Year	2018	false	39	EN
NTD_LEISHCNUM	Number of cases of cutaneous leishmaniasis reported	numeric	EMR	Eastern Mediterranean	Country	KWT	Kuwait	Year	2018	false	4	EN
NTD_LEISHCNUM	Number of cases of cutaneous leishmaniasis reported	numeric	EUR	Europe	Country	MLT	Malta	Year	2018	false	4	EN
NTD_LEISHCNUM	Number of cases of cutaneous leishmaniasis reported	numeric	EUR	Europe	Country	TJK	Tajikistan	Year	2018	false	40	EN
NTD_LEISHCNUM	Number of cases of cutaneous leishmaniasis reported	numeric	AFR	Africa	Country	KEN	Kenya	Year	2018	false	44	EN
NTD_LEISHCNUM	Number of cases of cutaneous leishmaniasis reported	numeric	AFR	Africa	Country	TCD	Chad	Year	2018	false	46	EN
NTD_LEISHCNUM	Number of cases of cutaneous leishmaniasis reported	numeric	EMR	Eastern Mediterranean	Country	YEM	Yemen	Year	2018	false	4763	EN
NTD_LEISHCNUM	Number of cases of cutaneous leishmaniasis reported	numeric	AMR	Americas	Country	SLV	El Salvador	Year	2018	false	48	EN
NTD_LEISHCNUM	Number of cases of cutaneous leishmaniasis reported	numeric	EUR	Europe	Country	FRA	France	Year	2018	false	5	EN
NTD_LEISHCNUM	Number of cases of cutaneous leishmaniasis reported	numeric	AFR	Africa	Country	NER	Niger	Year	2018	false	521	EN
NTD_LEISHCNUM	Number of cases of cutaneous leishmaniasis reported	numeric	AMR	Americas	Country	MEX	Mexico	Year	2018	false	576	EN
NTD_LEISHCNUM	Number of cases of cutaneous leishmaniasis reported	numeric	AFR	Africa	Country	SEN	Senegal	Year	2018	false	6	EN
NTD_LEISHCNUM	Number of cases of cutaneous leishmaniasis reported	numeric	AMR	Americas	Country	PER	Peru	Year	2018	false	6057	EN
NTD_LEISHCNUM	Number of cases of cutaneous leishmaniasis reported	numeric	AMR	Americas	Country	COL	Colombia	Year	2018	false	6316	EN
NTD_LEISHCNUM	Number of cases of cutaneous leishmaniasis reported	numeric	EUR	Europe	Country	UZB	Uzbekistan	Year	2018	false	643	EN
NTD_LEISHCNUM	Number of cases of cutaneous leishmaniasis reported	numeric	EUR	Europe	Country	ITA	Italy	Year	2018	false	70	EN
NTD_LEISHCNUM	Number of cases of cutaneous leishmaniasis reported	numeric	EMR	Eastern Mediterranean	Country	TUN	Tunisia	Year	2018	false	7467	EN
NTD_LEISHCNUM	Number of cases of cutaneous leishmaniasis reported	numeric	EMR	Eastern Mediterranean	Country	SYR	Syrian Arab Republic	Year	2018	false	80215	EN
NTD_LEISHCNUM	Number of cases of cutaneous leishmaniasis reported	numeric	AMR	Americas	Country	PRY	Paraguay	Year	2018	false	84	EN
NTD_LEISHCNUM	Number of cases of cutaneous leishmaniasis reported	numeric	AFR	Africa	Country	BFA	Burkina Faso	Year	2018	false	856	EN
NTD_LEISHCNUM	Number of cases of cutaneous leishmaniasis reported	numeric	AFR	Africa	Country	ETH	Ethiopia	Year	2018	false	882	EN
NTD_LEISHCNUM	Number of cases of cutaneous leishmaniasis reported	numeric	EMR	Eastern Mediterranean	Country	SAU	Saudi Arabia	Year	2018	false	921	EN
NTD_LEISHCNUM	Number of cases of cutaneous leishmaniasis reported	numeric	AMR	Americas	Country	BLZ	Belize	Year	2018	false		EN
NTD_LEISHCNUM	Number of cases of cutaneous leishmaniasis reported	numeric	EUR	Europe	Country	BIH	Bosnia and Herzegovina	Year	2018	false		EN
NTD_LEISHCNUM	Number of cases of cutaneous leishmaniasis reported	numeric	AFR	Africa	Country	CAF	Central African Republic	Year	2018	false		EN
NTD_LEISHCNUM	Number of cases of cutaneous leishmaniasis reported	numeric	AFR	Africa	Country	CIV	Côte d’Ivoire	Year	2018	false		EN
NTD_LEISHCNUM	Number of cases of cutaneous leishmaniasis reported	numeric	AFR	Africa	Country	COD	Democratic Republic of the Congo	Year	2018	false		EN
NTD_LEISHCNUM	Number of cases of cutaneous leishmaniasis reported	numeric	AMR	Americas	Country	DOM	Dominican Republic	Year	2018	false		EN
NTD_LEISHCNUM	Number of cases of cutaneous leishmaniasis reported	numeric	AFR	Africa	Country	ERI	Eritrea	Year	2018	false		EN
NTD_LEISHCNUM	Number of cases of cutaneous leishmaniasis reported	numeric	AFR	Africa	Country	GMB	Gambia	Year	2018	false		EN
NTD_LEISHCNUM	Number of cases of cutaneous leishmaniasis reported	numeric	AFR	Africa	Country	GHA	Ghana	Year	2018	false		EN
NTD_LEISHCNUM	Number of cases of cutaneous leishmaniasis reported	numeric	AFR	Africa	Country	GIN	Guinea	Year	2018	false		EN
NTD_LEISHCNUM	Number of cases of cutaneous leishmaniasis reported	numeric	AFR	Africa	Country	GNB	Guinea-Bissau	Year	2018	false		EN
NTD_LEISHCNUM	Number of cases of cutaneous leishmaniasis reported	numeric	SEAR	South-East Asia	Country	IND	India	Year	2018	false		EN
NTD_LEISHCNUM	Number of cases of cutaneous leishmaniasis reported	numeric	EUR	Europe	Country	KGZ	Kyrgyzstan	Year	2018	false		EN
NTD_LEISHCNUM	Number of cases of cutaneous leishmaniasis reported	numeric	AFR	Africa	Country	MWI	Malawi	Year	2018	false		EN
NTD_LEISHCNUM	Number of cases of cutaneous leishmaniasis reported	numeric	AFR	Africa	Country	MLI	Mali	Year	2018	false		EN
NTD_LEISHCNUM	Number of cases of cutaneous leishmaniasis reported	numeric	AFR	Africa	Country	MRT	Mauritania	Year	2018	false		EN
NTD_LEISHCNUM	Number of cases of cutaneous leishmaniasis reported	numeric	EUR	Europe	Country	MCO	Monaco	Year	2018	false		EN
NTD_LEISHCNUM	Number of cases of cutaneous leishmaniasis reported	numeric	EUR	Europe	Country	MNE	Montenegro	Year	2018	false		EN
NTD_LEISHCNUM	Number of cases of cutaneous leishmaniasis reported	numeric	AFR	Africa	Country	NAM	Namibia	Year	2018	false		EN
NTD_LEISHCNUM	Number of cases of cutaneous leishmaniasis reported	numeric	EUR	Europe	Country	PRT	Portugal	Year	2018	false		EN
NTD_LEISHCNUM	Number of cases of cutaneous leishmaniasis reported	numeric	EUR	Europe	Country	ESP	Spain	Year	2018	false		EN
NTD_LEISHCNUM	Number of cases of cutaneous leishmaniasis reported	numeric	EUR	Europe	Country	UKR	Ukraine	Year	2018	false		EN
NTD_LEISHCNUM	Number of cases of cutaneous leishmaniasis reported	numeric	AMR	Americas	Country	USA	United States of America	Year	2018	false		EN
NTD_LEISHCNUM	Number of cases of cutaneous leishmaniasis reported	numeric	EUR	Europe	Country	ALB	Albania	Year	2017	false	0	EN
NTD_LEISHCNUM	Number of cases of cutaneous leishmaniasis reported	numeric	EUR	Europe	Country	ARM	Armenia	Year	2017	false	0	EN
NTD_LEISHCNUM	Number of cases of cutaneous leishmaniasis reported	numeric	EUR	Europe	Country	BIH	Bosnia and Herzegovina	Year	2017	false	0	EN
NTD_LEISHCNUM	Number of cases of cutaneous leishmaniasis reported	numeric	WPR	Western Pacific	Country	CHN	China	Year	2017	false	0	EN
NTD_LEISHCNUM	Number of cases of cutaneous leishmaniasis reported	numeric	AFR	Africa	Country	CIV	Côte d’Ivoire	Year	2017	false	0	EN
NTD_LEISHCNUM	Number of cases of cutaneous leishmaniasis reported	numeric	EMR	Eastern Mediterranean	Country	DJI	Djibouti	Year	2017	false	0	EN
NTD_LEISHCNUM	Number of cases of cutaneous leishmaniasis reported	numeric	EUR	Europe	Country	GEO	Georgia	Year	2017	false	0	EN
NTD_LEISHCNUM	Number of cases of cutaneous leishmaniasis reported	numeric	EMR	Eastern Mediterranean	Country	LBN	Lebanon	Year	2017	false	0	EN
NTD_LEISHCNUM	Number of cases of cutaneous leishmaniasis reported	numeric	EUR	Europe	Country	MNE	Montenegro	Year	2017	false	0	EN
NTD_LEISHCNUM	Number of cases of cutaneous leishmaniasis reported	numeric	AFR	Africa	Country	NAM	Namibia	Year	2017	false	0	EN
NTD_LEISHCNUM	Number of cases of cutaneous leishmaniasis reported	numeric	EUR	Europe	Country	MKD	The former Yugoslav Republic of Macedonia	Year	2017	false	0	EN
NTD_LEISHCNUM	Number of cases of cutaneous leishmaniasis reported	numeric	EUR	Europe	Country	SVN	Slovenia	Year	2017	false	0	EN
NTD_LEISHCNUM	Number of cases of cutaneous leishmaniasis reported	numeric	EUR	Europe	Country	UKR	Ukraine	Year	2017	false	0	EN
NTD_LEISHCNUM	Number of cases of cutaneous leishmaniasis reported	numeric	EUR	Europe	Country	GRC	Greece	Year	2017	false	1	EN
NTD_LEISHCNUM	Number of cases of cutaneous leishmaniasis reported	numeric	EMR	Eastern Mediterranean	Country	KWT	Kuwait	Year	2017	false	1	EN
NTD_LEISHCNUM	Number of cases of cutaneous leishmaniasis reported	numeric	EUR	Europe	Country	MLT	Malta	Year	2017	false	1	EN
NTD_LEISHCNUM	Number of cases of cutaneous leishmaniasis reported	numeric	EMR	Eastern Mediterranean	Country	OMN	Oman	Year	2017	false	1	EN
NTD_LEISHCNUM	Number of cases of cutaneous leishmaniasis reported	numeric	SEAR	South-East Asia	Country	THA	Thailand	Year	2017	false	1	EN
NTD_LEISHCNUM	Number of cases of cutaneous leishmaniasis reported	numeric	EUR	Europe	Country	AZE	Azerbaijan	Year	2017	false	10	EN
NTD_LEISHCNUM	Number of cases of cutaneous leishmaniasis reported	numeric	EMR	Eastern Mediterranean	Country	SAU	Saudi Arabia	Year	2017	false	1007	EN
NTD_LEISHCNUM	Number of cases of cutaneous leishmaniasis reported	numeric	AFR	Africa	Country	ETH	Ethiopia	Year	2017	false	1011	EN
NTD_LEISHCNUM	Number of cases of cutaneous leishmaniasis reported	numeric	AMR	Americas	Country	SUR	Suriname	Year	2017	false	113	EN
NTD_LEISHCNUM	Number of cases of cutaneous leishmaniasis reported	numeric	AMR	Americas	Country	PAN	Panama	Year	2017	false	1164	EN
NTD_LEISHCNUM	Number of cases of cutaneous leishmaniasis reported	numeric	EMR	Eastern Mediterranean	Country	IRN	Iran (Islamic Republic of)	Year	2017	false	12208	EN
NTD_LEISHCNUM	Number of cases of cutaneous leishmaniasis reported	numeric	AFR	Africa	Country	DZA	Algeria	Year	2017	false	13106	EN
NTD_LEISHCNUM	Number of cases of cutaneous leishmaniasis reported	numeric	EUR	Europe	Country	KAZ	Kazakhstan	Year	2017	false	131	EN
NTD_LEISHCNUM	Number of cases of cutaneous leishmaniasis reported	numeric	EMR	Eastern Mediterranean	Country	JOR	Jordan	Year	2017	false	155	EN
NTD_LEISHCNUM	Number of cases of cutaneous leishmaniasis reported	numeric	AMR	Americas	Country	ECU	Ecuador	Year	2017	false	1632	EN
NTD_LEISHCNUM	Number of cases of cutaneous leishmaniasis reported	numeric	EUR	Europe	Country	ESP	Spain	Year	2017	false	165	EN
NTD_LEISHCNUM	Number of cases of cutaneous leishmaniasis reported	numeric	AFR	Africa	Country	SEN	Senegal	Year	2017	false	17	EN
NTD_LEISHCNUM	Number of cases of cutaneous leishmaniasis reported	numeric	AMR	Americas	Country	BRA	Brazil	Year	2017	false	17279	EN
NTD_LEISHCNUM	Number of cases of cutaneous leishmaniasis reported	numeric	EMR	Eastern Mediterranean	Country	IRQ	Iraq	Year	2017	false	18854	EN
NTD_LEISHCNUM	Number of cases of cutaneous leishmaniasis reported	numeric	EUR	Europe	Country	TKM	Turkmenistan	Year	2017	false	182	EN
NTD_LEISHCNUM	Number of cases of cutaneous leishmaniasis reported	numeric	AMR	Americas	Country	HND	Honduras	Year	2017	false	1854	EN
NTD_LEISHCNUM	Number of cases of cutaneous leishmaniasis reported	numeric	SEAR	South-East Asia	Country	BTN	Bhutan	Year	2017	false	2	EN
NTD_LEISHCNUM	Number of cases of cutaneous leishmaniasis reported	numeric	AMR	Americas	Country	GUY	Guyana	Year	2017	false	20	EN
NTD_LEISHCNUM	Number of cases of cutaneous leishmaniasis reported	numeric	EUR	Europe	Country	ISR	Israel	Year	2017	false	218	EN
NTD_LEISHCNUM	Number of cases of cutaneous leishmaniasis reported	numeric	AMR	Americas	Country	CRI	Costa Rica	Year	2017	false	2224	EN
NTD_LEISHCNUM	Number of cases of cutaneous leishmaniasis reported	numeric	AMR	Americas	Country	BOL	Bolivia (Plurinational State of)	Year	2017	false	2283	EN
NTD_LEISHCNUM	Number of cases of cutaneous leishmaniasis reported	numeric	AMR	Americas	Country	VEN	Venezuela (Bolivarian Republic of)	Year	2017	false	2310	EN
NTD_LEISHCNUM	Number of cases of cutaneous leishmaniasis reported	numeric	AFR	Africa	Country	KEN	Kenya	Year	2017	false	25	EN
NTD_LEISHCNUM	Number of cases of cutaneous leishmaniasis reported	numeric	EUR	Europe	Country	TJK	Tajikistan	Year	2017	false	28	EN
NTD_LEISHCNUM	Number of cases of cutaneous leishmaniasis reported	numeric	EMR	Eastern Mediterranean	Country	LBY	Libya	Year	2017	false	2815	EN
NTD_LEISHCNUM	Number of cases of cutaneous leishmaniasis reported	numeric	EUR	Europe	Country	CYP	Cyprus	Year	2017	false	3	EN
NTD_LEISHCNUM	Number of cases of cutaneous leishmaniasis reported	numeric	AMR	Americas	Country	ARG	Argentina	Year	2017	false	306	EN
NTD_LEISHCNUM	Number of cases of cutaneous leishmaniasis reported	numeric	EMR	Eastern Mediterranean	Country	AFG	Afghanistan	Year	2017	false	32065	EN
NTD_LEISHCNUM	Number of cases of cutaneous leishmaniasis reported	numeric	EUR	Europe	Country	FRA	France	Year	2017	false	4	EN
NTD_LEISHCNUM	Number of cases of cutaneous leishmaniasis reported	numeric	SEAR	South-East Asia	Country	NPL	Nepal	Year	2017	false	4	EN
NTD_LEISHCNUM	Number of cases of cutaneous leishmaniasis reported	numeric	EMR	Eastern Mediterranean	Country	SDN	Sudan	Year	2017	false	4107	EN
NTD_LEISHCNUM	Number of cases of cutaneous leishmaniasis reported	numeric	AMR	Americas	Country	NIC	Nicaragua	Year	2017	false	4343	EN
NTD_LEISHCNUM	Number of cases of cutaneous leishmaniasis reported	numeric	AMR	Americas	Country	SLV	El Salvador	Year	2017	false	44	EN
NTD_LEISHCNUM	Number of cases of cutaneous leishmaniasis reported	numeric	EMR	Eastern Mediterranean	Country	YEM	Yemen	Year	2017	false	4525	EN
NTD_LEISHCNUM	Number of cases of cutaneous leishmaniasis reported	numeric	EMR	Eastern Mediterranean	Country	TUN	Tunisia	Year	2017	false	4902	EN
NTD_LEISHCNUM	Number of cases of cutaneous leishmaniasis reported	numeric	AFR	Africa	Country	CMR	Cameroon	Year	2017	false	51	EN
NTD_LEISHCNUM	Number of cases of cutaneous leishmaniasis reported	numeric	EMR	Eastern Mediterranean	Country	SYR	Syrian Arab Republic	Year	2017	false	53232	EN
NTD_LEISHCNUM	Number of cases of cutaneous leishmaniasis reported	numeric	AFR	Africa	Country	NGA	Nigeria	Year	2017	false	55	EN
NTD_LEISHCNUM	Number of cases of cutaneous leishmaniasis reported	numeric	EMR	Eastern Mediterranean	Country	EGY	Egypt	Year	2017	false	566	EN
NTD_LEISHCNUM	Number of cases of cutaneous leishmaniasis reported	numeric	AFR	Africa	Country	NER	Niger	Year	2017	false	600	EN
NTD_LEISHCNUM	Number of cases of cutaneous leishmaniasis reported	numeric	AMR	Americas	Country	PER	Peru	Year	2017	false	6601	EN
NTD_LEISHCNUM	Number of cases of cutaneous leishmaniasis reported	numeric	EMR	Eastern Mediterranean	Country	MAR	Morocco	Year	2017	false	6802	EN
NTD_LEISHCNUM	Number of cases of cutaneous leishmaniasis reported	numeric	AFR	Africa	Country	BFA	Burkina Faso	Year	2017	false	712	EN
NTD_LEISHCNUM	Number of cases of cutaneous leishmaniasis reported	numeric	EUR	Europe	Country	UZB	Uzbekistan	Year	2017	false	749	EN
NTD_LEISHCNUM	Number of cases of cutaneous leishmaniasis reported	numeric	AMR	Americas	Country	COL	Colombia	Year	2017	false	7730	EN
NTD_LEISHCNUM	Number of cases of cutaneous leishmaniasis reported	numeric	AMR	Americas	Country	GTM	Guatemala	Year	2017	false	775	EN
NTD_LEISHCNUM	Number of cases of cutaneous leishmaniasis reported	numeric	AFR	Africa	Country	TCD	Chad	Year	2017	false	8	EN
NTD_LEISHCNUM	Number of cases of cutaneous leishmaniasis reported	numeric	EMR	Eastern Mediterranean	Country	PAK	Pakistan	Year	2017	false	8024	EN
NTD_LEISHCNUM	Number of cases of cutaneous leishmaniasis reported	numeric	AMR	Americas	Country	MEX	Mexico	Year	2017	false	841	EN
NTD_LEISHCNUM	Number of cases of cutaneous leishmaniasis reported	numeric	AMR	Americas	Country	PRY	Paraguay	Year	2017	false	92	EN
NTD_LEISHCNUM	Number of cases of cutaneous leishmaniasis reported	numeric	SEAR	South-East Asia	Country	LKA	Sri Lanka	Year	2017	false	980	EN
NTD_LEISHCNUM	Number of cases of cutaneous leishmaniasis reported	numeric	AMR	Americas	Country	BLZ	Belize	Year	2017	false		EN
NTD_LEISHCNUM	Number of cases of cutaneous leishmaniasis reported	numeric	EUR	Europe	Country	BGR	Bulgaria	Year	2017	false		EN
NTD_LEISHCNUM	Number of cases of cutaneous leishmaniasis reported	numeric	AFR	Africa	Country	CAF	Central African Republic	Year	2017	false		EN
NTD_LEISHCNUM	Number of cases of cutaneous leishmaniasis reported	numeric	EUR	Europe	Country	HRV	Croatia	Year	2017	false		EN
NTD_LEISHCNUM	Number of cases of cutaneous leishmaniasis reported	numeric	AFR	Africa	Country	COD	Democratic Republic of the Congo	Year	2017	false		EN
NTD_LEISHCNUM	Number of cases of cutaneous leishmaniasis reported	numeric	AMR	Americas	Country	DOM	Dominican Republic	Year	2017	false		EN
NTD_LEISHCNUM	Number of cases of cutaneous leishmaniasis reported	numeric	AFR	Africa	Country	ERI	Eritrea	Year	2017	false		EN
NTD_LEISHCNUM	Number of cases of cutaneous leishmaniasis reported	numeric	AFR	Africa	Country	GMB	Gambia	Year	2017	false		EN
NTD_LEISHCNUM	Number of cases of cutaneous leishmaniasis reported	numeric	AFR	Africa	Country	GHA	Ghana	Year	2017	false		EN
NTD_LEISHCNUM	Number of cases of cutaneous leishmaniasis reported	numeric	AFR	Africa	Country	GIN	Guinea	Year	2017	false		EN
NTD_LEISHCNUM	Number of cases of cutaneous leishmaniasis reported	numeric	AFR	Africa	Country	GNB	Guinea-Bissau	Year	2017	false		EN
NTD_LEISHCNUM	Number of cases of cutaneous leishmaniasis reported	numeric	SEAR	South-East Asia	Country	IND	India	Year	2017	false		EN
NTD_LEISHCNUM	Number of cases of cutaneous leishmaniasis reported	numeric	EUR	Europe	Country	ITA	Italy	Year	2017	false		EN
NTD_LEISHCNUM	Number of cases of cutaneous leishmaniasis reported	numeric	EUR	Europe	Country	KGZ	Kyrgyzstan	Year	2017	false		EN
NTD_LEISHCNUM	Number of cases of cutaneous leishmaniasis reported	numeric	AFR	Africa	Country	MWI	Malawi	Year	2017	false		EN
NTD_LEISHCNUM	Number of cases of cutaneous leishmaniasis reported	numeric	AFR	Africa	Country	MLI	Mali	Year	2017	false		EN
NTD_LEISHCNUM	Number of cases of cutaneous leishmaniasis reported	numeric	AFR	Africa	Country	MRT	Mauritania	Year	2017	false		EN
NTD_LEISHCNUM	Number of cases of cutaneous leishmaniasis reported	numeric	EUR	Europe	Country	MCO	Monaco	Year	2017	false		EN
NTD_LEISHCNUM	Number of cases of cutaneous leishmaniasis reported	numeric	EUR	Europe	Country	PRT	Portugal	Year	2017	false		EN
NTD_LEISHCNUM	Number of cases of cutaneous leishmaniasis reported	numeric	EUR	Europe	Country	TUR	Türkiye	Year	2017	false		EN
NTD_LEISHCNUM	Number of cases of cutaneous leishmaniasis reported	numeric	AMR	Americas	Country	USA	United States of America	Year	2017	false		EN
NTD_LEISHCNUM	Number of cases of cutaneous leishmaniasis reported	numeric	EUR	Europe	Country	ARM	Armenia	Year	2016	false	0	EN
NTD_LEISHCNUM	Number of cases of cutaneous leishmaniasis reported	numeric	EUR	Europe	Country	BIH	Bosnia and Herzegovina	Year	2016	false	0	EN
NTD_LEISHCNUM	Number of cases of cutaneous leishmaniasis reported	numeric	EUR	Europe	Country	BGR	Bulgaria	Year	2016	false	0	EN
NTD_LEISHCNUM	Number of cases of cutaneous leishmaniasis reported	numeric	WPR	Western Pacific	Country	CHN	China	Year	2016	false	0	EN
NTD_LEISHCNUM	Number of cases of cutaneous leishmaniasis reported	numeric	AFR	Africa	Country	CIV	Côte d’Ivoire	Year	2016	false	0	EN
NTD_LEISHCNUM	Number of cases of cutaneous leishmaniasis reported	numeric	EUR	Europe	Country	CYP	Cyprus	Year	2016	false	0	EN
NTD_LEISHCNUM	Number of cases of cutaneous leishmaniasis reported	numeric	EMR	Eastern Mediterranean	Country	DJI	Djibouti	Year	2016	false	0	EN
NTD_LEISHCNUM	Number of cases of cutaneous leishmaniasis reported	numeric	EUR	Europe	Country	GEO	Georgia	Year	2016	false	0	EN
NTD_LEISHCNUM	Number of cases of cutaneous leishmaniasis reported	numeric	EMR	Eastern Mediterranean	Country	LBN	Lebanon	Year	2016	false	0	EN
NTD_LEISHCNUM	Number of cases of cutaneous leishmaniasis reported	numeric	EUR	Europe	Country	MLT	Malta	Year	2016	false	0	EN
NTD_LEISHCNUM	Number of cases of cutaneous leishmaniasis reported	numeric	EUR	Europe	Country	MNE	Montenegro	Year	2016	false	0	EN
NTD_LEISHCNUM	Number of cases of cutaneous leishmaniasis reported	numeric	AFR	Africa	Country	NAM	Namibia	Year	2016	false	0	EN
NTD_LEISHCNUM	Number of cases of cutaneous leishmaniasis reported	numeric	EUR	Europe	Country	PRT	Portugal	Year	2016	false	0	EN
NTD_LEISHCNUM	Number of cases of cutaneous leishmaniasis reported	numeric	EUR	Europe	Country	MKD	The former Yugoslav Republic of Macedonia	Year	2016	false	0	EN
NTD_LEISHCNUM	Number of cases of cutaneous leishmaniasis reported	numeric	EUR	Europe	Country	SVN	Slovenia	Year	2016	false	0	EN
NTD_LEISHCNUM	Number of cases of cutaneous leishmaniasis reported	numeric	SEAR	South-East Asia	Country	THA	Thailand	Year	2016	false	0	EN
NTD_LEISHCNUM	Number of cases of cutaneous leishmaniasis reported	numeric	EUR	Europe	Country	UKR	Ukraine	Year	2016	false	0	EN
NTD_LEISHCNUM	Number of cases of cutaneous leishmaniasis reported	numeric	SEAR	South-East Asia	Country	NPL	Nepal	Year	2016	false	1	EN
NTD_LEISHCNUM	Number of cases of cutaneous leishmaniasis reported	numeric	EMR	Eastern Mediterranean	Country	OMN	Oman	Year	2016	false	1	EN
NTD_LEISHCNUM	Number of cases of cutaneous leishmaniasis reported	numeric	AFR	Africa	Country	DZA	Algeria	Year	2016	false	10678	EN
NTD_LEISHCNUM	Number of cases of cutaneous leishmaniasis reported	numeric	AMR	Americas	Country	COL	Colombia	Year	2016	false	10941	EN
NTD_LEISHCNUM	Number of cases of cutaneous leishmaniasis reported	numeric	AFR	Africa	Country	NER	Niger	Year	2016	false	107	EN
NTD_LEISHCNUM	Number of cases of cutaneous leishmaniasis reported	numeric	AFR	Africa	Country	BFA	Burkina Faso	Year	2016	false	1075	EN
NTD_LEISHCNUM	Number of cases of cutaneous leishmaniasis reported	numeric	AMR	Americas	Country	CRI	Costa Rica	Year	2016	false	1148	EN
NTD_LEISHCNUM	Number of cases of cutaneous leishmaniasis reported	numeric	AMR	Americas	Country	ECU	Ecuador	Year	2016	false	1197	EN
NTD_LEISHCNUM	Number of cases of cutaneous leishmaniasis reported	numeric	AMR	Americas	Country	PAN	Panama	Year	2016	false	1198	EN
NTD_LEISHCNUM	Number of cases of cutaneous leishmaniasis reported	numeric	AMR	Americas	Country	BRA	Brazil	Year	2016	false	12468	EN
NTD_LEISHCNUM	Number of cases of cutaneous leishmaniasis reported	numeric	EMR	Eastern Mediterranean	Country	JOR	Jordan	Year	2016	false	126	EN
NTD_LEISHCNUM	Number of cases of cutaneous leishmaniasis reported	numeric	AMR	Americas	Country	SLV	El Salvador	Year	2016	false	13	EN
NTD_LEISHCNUM	Number of cases of cutaneous leishmaniasis reported	numeric	EMR	Eastern Mediterranean	Country	SAU	Saudi Arabia	Year	2016	false	1337	EN
NTD_LEISHCNUM	Number of cases of cutaneous leishmaniasis reported	numeric	AMR	Americas	Country	PRY	Paraguay	Year	2016	false	134	EN
NTD_LEISHCNUM	Number of cases of cutaneous leishmaniasis reported	numeric	EMR	Eastern Mediterranean	Country	IRN	Iran (Islamic Republic of)	Year	2016	false	14536	EN
NTD_LEISHCNUM	Number of cases of cutaneous leishmaniasis reported	numeric	EUR	Europe	Country	TUR	Türkiye	Year	2016	false	1474	EN
NTD_LEISHCNUM	Number of cases of cutaneous leishmaniasis reported	numeric	EUR	Europe	Country	ESP	Spain	Year	2016	false	167	EN
NTD_LEISHCNUM	Number of cases of cutaneous leishmaniasis reported	numeric	EMR	Eastern Mediterranean	Country	IRQ	Iraq	Year	2016	false	17566	EN
NTD_LEISHCNUM	Number of cases of cutaneous leishmaniasis reported	numeric	EUR	Europe	Country	KAZ	Kazakhstan	Year	2016	false	185	EN
NTD_LEISHCNUM	Number of cases of cutaneous leishmaniasis reported	numeric	EUR	Europe	Country	HRV	Croatia	Year	2016	false	2	EN
NTD_LEISHCNUM	Number of cases of cutaneous leishmaniasis reported	numeric	EUR	Europe	Country	GRC	Greece	Year	2016	false	2	EN
NTD_LEISHCNUM	Number of cases of cutaneous leishmaniasis reported	numeric	AMR	Americas	Country	VEN	Venezuela (Bolivarian Republic of)	Year	2016	false	2057	EN
NTD_LEISHCNUM	Number of cases of cutaneous leishmaniasis reported	numeric	AMR	Americas	Country	BOL	Bolivia (Plurinational State of)	Year	2016	false	2222	EN
NTD_LEISHCNUM	Number of cases of cutaneous leishmaniasis reported	numeric	AMR	Americas	Country	ARG	Argentina	Year	2016	false	241	EN
NTD_LEISHCNUM	Number of cases of cutaneous leishmaniasis reported	numeric	AMR	Americas	Country	SUR	Suriname	Year	2016	false	241	EN
NTD_LEISHCNUM	Number of cases of cutaneous leishmaniasis reported	numeric	EUR	Europe	Country	ISR	Israel	Year	2016	false	242	EN
NTD_LEISHCNUM	Number of cases of cutaneous leishmaniasis reported	numeric	EMR	Eastern Mediterranean	Country	LBY	Libya	Year	2016	false	2662	EN
NTD_LEISHCNUM	Number of cases of cutaneous leishmaniasis reported	numeric	AMR	Americas	Country	HND	Honduras	Year	2016	false	2671	EN
NTD_LEISHCNUM	Number of cases of cutaneous leishmaniasis reported	numeric	EMR	Eastern Mediterranean	Country	PAK	Pakistan	Year	2016	false	27151	EN
NTD_LEISHCNUM	Number of cases of cutaneous leishmaniasis reported	numeric	AFR	Africa	Country	KEN	Kenya	Year	2016	false	29	EN
NTD_LEISHCNUM	Number of cases of cutaneous leishmaniasis reported	numeric	EUR	Europe	Country	FRA	France	Year	2016	false	3	EN
NTD_LEISHCNUM	Number of cases of cutaneous leishmaniasis reported	numeric	EMR	Eastern Mediterranean	Country	SDN	Sudan	Year	2016	false	3011	EN
NTD_LEISHCNUM	Number of cases of cutaneous leishmaniasis reported	numeric	EMR	Eastern Mediterranean	Country	AFG	Afghanistan	Year	2016	false	34912	EN
NTD_LEISHCNUM	Number of cases of cutaneous leishmaniasis reported	numeric	EUR	Europe	Country	AZE	Azerbaijan	Year	2016	false	35	EN
NTD_LEISHCNUM	Number of cases of cutaneous leishmaniasis reported	numeric	AMR	Americas	Country	GUY	Guyana	Year	2016	false	396	EN
NTD_LEISHCNUM	Number of cases of cutaneous leishmaniasis reported	numeric	AFR	Africa	Country	ETH	Ethiopia	Year	2016	false	425	EN
NTD_LEISHCNUM	Number of cases of cutaneous leishmaniasis reported	numeric	AFR	Africa	Country	SEN	Senegal	Year	2016	false	44	EN
NTD_LEISHCNUM	Number of cases of cutaneous leishmaniasis reported	numeric	AMR	Americas	Country	MEX	Mexico	Year	2016	false	444	EN
NTD_LEISHCNUM	Number of cases of cutaneous leishmaniasis reported	numeric	EUR	Europe	Country	ITA	Italy	Year	2016	false	47	EN
NTD_LEISHCNUM	Number of cases of cutaneous leishmaniasis reported	numeric	EMR	Eastern Mediterranean	Country	SYR	Syrian Arab Republic	Year	2016	false	47377	EN
NTD_LEISHCNUM	Number of cases of cutaneous leishmaniasis reported	numeric	EMR	Eastern Mediterranean	Country	MAR	Morocco	Year	2016	false	4903	EN
NTD_LEISHCNUM	Number of cases of cutaneous leishmaniasis reported	numeric	EUR	Europe	Country	TKM	Turkmenistan	Year	2016	false	52	EN
NTD_LEISHCNUM	Number of cases of cutaneous leishmaniasis reported	numeric	AMR	Americas	Country	NIC	Nicaragua	Year	2016	false	5423	EN
NTD_LEISHCNUM	Number of cases of cutaneous leishmaniasis reported	numeric	EUR	Europe	Country	ALB	Albania	Year	2016	false	6	EN
NTD_LEISHCNUM	Number of cases of cutaneous leishmaniasis reported	numeric	EUR	Europe	Country	TJK	Tajikistan	Year	2016	false	60	EN
NTD_LEISHCNUM	Number of cases of cutaneous leishmaniasis reported	numeric	EMR	Eastern Mediterranean	Country	TUN	Tunisia	Year	2016	false	6065	EN
NTD_LEISHCNUM	Number of cases of cutaneous leishmaniasis reported	numeric	EMR	Eastern Mediterranean	Country	EGY	Egypt	Year	2016	false	643	EN
NTD_LEISHCNUM	Number of cases of cutaneous leishmaniasis reported	numeric	EMR	Eastern Mediterranean	Country	KWT	Kuwait	Year	2016	false	7	EN
NTD_LEISHCNUM	Number of cases of cutaneous leishmaniasis reported	numeric	AMR	Americas	Country	PER	Peru	Year	2016	false	7271	EN
NTD_LEISHCNUM	Number of cases of cutaneous leishmaniasis reported	numeric	EUR	Europe	Country	UZB	Uzbekistan	Year	2016	false	766	EN
NTD_LEISHCNUM	Number of cases of cutaneous leishmaniasis reported	numeric	AMR	Americas	Country	GTM	Guatemala	Year	2016	false	835	EN
NTD_LEISHCNUM	Number of cases of cutaneous leishmaniasis reported	numeric	SEAR	South-East Asia	Country	LKA	Sri Lanka	Year	2016	false	883	EN
NTD_LEISHCNUM	Number of cases of cutaneous leishmaniasis reported	numeric	EMR	Eastern Mediterranean	Country	YEM	Yemen	Year	2016	false	9120	EN
NTD_LEISHCNUM	Number of cases of cutaneous leishmaniasis reported	numeric	AMR	Americas	Country	BLZ	Belize	Year	2016	false		EN
NTD_LEISHCNUM	Number of cases of cutaneous leishmaniasis reported	numeric	SEAR	South-East Asia	Country	BTN	Bhutan	Year	2016	false		EN
NTD_LEISHCNUM	Number of cases of cutaneous leishmaniasis reported	numeric	AFR	Africa	Country	CMR	Cameroon	Year	2016	false		EN
NTD_LEISHCNUM	Number of cases of cutaneous leishmaniasis reported	numeric	AFR	Africa	Country	CAF	Central African Republic	Year	2016	false		EN
NTD_LEISHCNUM	Number of cases of cutaneous leishmaniasis reported	numeric	AFR	Africa	Country	TCD	Chad	Year	2016	false		EN
NTD_LEISHCNUM	Number of cases of cutaneous leishmaniasis reported	numeric	AFR	Africa	Country	COD	Democratic Republic of the Congo	Year	2016	false		EN
NTD_LEISHCNUM	Number of cases of cutaneous leishmaniasis reported	numeric	AMR	Americas	Country	DOM	Dominican Republic	Year	2016	false		EN
NTD_LEISHCNUM	Number of cases of cutaneous leishmaniasis reported	numeric	AFR	Africa	Country	ERI	Eritrea	Year	2016	false		EN
NTD_LEISHCNUM	Number of cases of cutaneous leishmaniasis reported	numeric	AFR	Africa	Country	GMB	Gambia	Year	2016	false		EN
NTD_LEISHCNUM	Number of cases of cutaneous leishmaniasis reported	numeric	AFR	Africa	Country	GHA	Ghana	Year	2016	false		EN
NTD_LEISHCNUM	Number of cases of cutaneous leishmaniasis reported	numeric	AFR	Africa	Country	GIN	Guinea	Year	2016	false		EN
NTD_LEISHCNUM	Number of cases of cutaneous leishmaniasis reported	numeric	AFR	Africa	Country	GNB	Guinea-Bissau	Year	2016	false		EN
NTD_LEISHCNUM	Number of cases of cutaneous leishmaniasis reported	numeric	SEAR	South-East Asia	Country	IND	India	Year	2016	false		EN
NTD_LEISHCNUM	Number of cases of cutaneous leishmaniasis reported	numeric	EUR	Europe	Country	KGZ	Kyrgyzstan	Year	2016	false		EN
NTD_LEISHCNUM	Number of cases of cutaneous leishmaniasis reported	numeric	AFR	Africa	Country	MWI	Malawi	Year	2016	false		EN
NTD_LEISHCNUM	Number of cases of cutaneous leishmaniasis reported	numeric	AFR	Africa	Country	MLI	Mali	Year	2016	false		EN
NTD_LEISHCNUM	Number of cases of cutaneous leishmaniasis reported	numeric	AFR	Africa	Country	MRT	Mauritania	Year	2016	false		EN
NTD_LEISHCNUM	Number of cases of cutaneous leishmaniasis reported	numeric	EUR	Europe	Country	MCO	Monaco	Year	2016	false		EN
NTD_LEISHCNUM	Number of cases of cutaneous leishmaniasis reported	numeric	AFR	Africa	Country	NGA	Nigeria	Year	2016	false		EN
NTD_LEISHCNUM	Number of cases of cutaneous leishmaniasis reported	numeric	AMR	Americas	Country	USA	United States of America	Year	2016	false		EN
NTD_LEISHCNUM	Number of cases of cutaneous leishmaniasis reported	numeric	EUR	Europe	Country	ARM	Armenia	Year	2015	false	0	EN
NTD_LEISHCNUM	Number of cases of cutaneous leishmaniasis reported	numeric	EUR	Europe	Country	BIH	Bosnia and Herzegovina	Year	2015	false	0	EN
NTD_LEISHCNUM	Number of cases of cutaneous leishmaniasis reported	numeric	EUR	Europe	Country	BGR	Bulgaria	Year	2015	false	0	EN
NTD_LEISHCNUM	Number of cases of cutaneous leishmaniasis reported	numeric	WPR	Western Pacific	Country	CHN	China	Year	2015	false	0	EN
NTD_LEISHCNUM	Number of cases of cutaneous leishmaniasis reported	numeric	EMR	Eastern Mediterranean	Country	DJI	Djibouti	Year	2015	false	0	EN
NTD_LEISHCNUM	Number of cases of cutaneous leishmaniasis reported	numeric	EMR	Eastern Mediterranean	Country	KWT	Kuwait	Year	2015	false	0	EN
NTD_LEISHCNUM	Number of cases of cutaneous leishmaniasis reported	numeric	EUR	Europe	Country	MNE	Montenegro	Year	2015	false	0	EN
NTD_LEISHCNUM	Number of cases of cutaneous leishmaniasis reported	numeric	AFR	Africa	Country	NAM	Namibia	Year	2015	false	0	EN
NTD_LEISHCNUM	Number of cases of cutaneous leishmaniasis reported	numeric	SEAR	South-East Asia	Country	NPL	Nepal	Year	2015	false	0	EN
NTD_LEISHCNUM	Number of cases of cutaneous leishmaniasis reported	numeric	AFR	Africa	Country	NGA	Nigeria	Year	2015	false	0	EN
NTD_LEISHCNUM	Number of cases of cutaneous leishmaniasis reported	numeric	EMR	Eastern Mediterranean	Country	OMN	Oman	Year	2015	false	0	EN
NTD_LEISHCNUM	Number of cases of cutaneous leishmaniasis reported	numeric	EUR	Europe	Country	PRT	Portugal	Year	2015	false	0	EN
NTD_LEISHCNUM	Number of cases of cutaneous leishmaniasis reported	numeric	EUR	Europe	Country	SVN	Slovenia	Year	2015	false	0	EN
NTD_LEISHCNUM	Number of cases of cutaneous leishmaniasis reported	numeric	EUR	Europe	Country	UKR	Ukraine	Year	2015	false	0	EN
NTD_LEISHCNUM	Number of cases of cutaneous leishmaniasis reported	numeric	EUR	Europe	Country	ALB	Albania	Year	2015	false	1	EN
NTD_LEISHCNUM	Number of cases of cutaneous leishmaniasis reported	numeric	EUR	Europe	Country	CYP	Cyprus	Year	2015	false	1	EN
NTD_LEISHCNUM	Number of cases of cutaneous leishmaniasis reported	numeric	EUR	Europe	Country	GEO	Georgia	Year	2015	false	1	EN
NTD_LEISHCNUM	Number of cases of cutaneous leishmaniasis reported	numeric	SEAR	South-East Asia	Country	THA	Thailand	Year	2015	false	1	EN
NTD_LEISHCNUM	Number of cases of cutaneous leishmaniasis reported	numeric	AMR	Americas	Country	CRI	Costa Rica	Year	2015	false	1171	EN
NTD_LEISHCNUM	Number of cases of cutaneous leishmaniasis reported	numeric	AMR	Americas	Country	PRY	Paraguay	Year	2015	false	122	EN
NTD_LEISHCNUM	Number of cases of cutaneous leishmaniasis reported	numeric	SEAR	South-East Asia	Country	LKA	Sri Lanka	Year	2015	false	1283	EN
NTD_LEISHCNUM	Number of cases of cutaneous leishmaniasis reported	numeric	AMR	Americas	Country	GUY	Guyana	Year	2015	false	132	EN
NTD_LEISHCNUM	Number of cases of cutaneous leishmaniasis reported	numeric	AMR	Americas	Country	ECU	Ecuador	Year	2015	false	1479	EN
NTD_LEISHCNUM	Number of cases of cutaneous leishmaniasis reported	numeric	EMR	Eastern Mediterranean	Country	SAU	Saudi Arabia	Year	2015	false	1490	EN
NTD_LEISHCNUM	Number of cases of cutaneous leishmaniasis reported	numeric	EMR	Eastern Mediterranean	Country	PAK	Pakistan	Year	2015	false	16647	EN
NTD_LEISHCNUM	Number of cases of cutaneous leishmaniasis reported	numeric	AFR	Africa	Country	KEN	Kenya	Year	2015	false	160	EN
NTD_LEISHCNUM	Number of cases of cutaneous leishmaniasis reported	numeric	EMR	Eastern Mediterranean	Country	LBY	Libya	Year	2015	false	1632	EN
NTD_LEISHCNUM	Number of cases of cutaneous leishmaniasis reported	numeric	EMR	Eastern Mediterranean	Country	IRQ	Iraq	Year	2015	false	17525	EN
NTD_LEISHCNUM	Number of cases of cutaneous leishmaniasis reported	numeric	EUR	Europe	Country	AZE	Azerbaijan	Year	2015	false	18	EN
NTD_LEISHCNUM	Number of cases of cutaneous leishmaniasis reported	numeric	EMR	Eastern Mediterranean	Country	IRN	Iran (Islamic Republic of)	Year	2015	false	18607	EN
NTD_LEISHCNUM	Number of cases of cutaneous leishmaniasis reported	numeric	AMR	Americas	Country	BRA	Brazil	Year	2015	false	19395	EN
NTD_LEISHCNUM	Number of cases of cutaneous leishmaniasis reported	numeric	AMR	Americas	Country	NIC	Nicaragua	Year	2015	false	1925	EN
NTD_LEISHCNUM	Number of cases of cutaneous leishmaniasis reported	numeric	EUR	Europe	Country	TUR	Türkiye	Year	2015	false	1986	EN
NTD_LEISHCNUM	Number of cases of cutaneous leishmaniasis reported	numeric	EUR	Europe	Country	GRC	Greece	Year	2015	false	2	EN
NTD_LEISHCNUM	Number of cases of cutaneous leishmaniasis reported	numeric	AMR	Americas	Country	SLV	El Salvador	Year	2015	false	20	EN
NTD_LEISHCNUM	Number of cases of cutaneous leishmaniasis reported	numeric	AMR	Americas	Country	VEN	Venezuela (Bolivarian Republic of)	Year	2015	false	2013	EN
NTD_LEISHCNUM	Number of cases of cutaneous leishmaniasis reported	numeric	AMR	Americas	Country	HND	Honduras	Year	2015	false	2040	EN
NTD_LEISHCNUM	Number of cases of cutaneous leishmaniasis reported	numeric	AMR	Americas	Country	BOL	Bolivia (Plurinational State of)	Year	2015	false	2231	EN
NTD_LEISHCNUM	Number of cases of cutaneous leishmaniasis reported	numeric	EMR	Eastern Mediterranean	Country	EGY	Egypt	Year	2015	false	2243	EN
NTD_LEISHCNUM	Number of cases of cutaneous leishmaniasis reported	numeric	EUR	Europe	Country	ISR	Israel	Year	2015	false	226	EN
NTD_LEISHCNUM	Number of cases of cutaneous leishmaniasis reported	numeric	EUR	Europe	Country	KAZ	Kazakhstan	Year	2015	false	24	EN
NTD_LEISHCNUM	Number of cases of cutaneous leishmaniasis reported	numeric	AMR	Americas	Country	SUR	Suriname	Year	2015	false	241	EN
NTD_LEISHCNUM	Number of cases of cutaneous leishmaniasis reported	numeric	EMR	Eastern Mediterranean	Country	MAR	Morocco	Year	2015	false	2809	EN
NTD_LEISHCNUM	Number of cases of cutaneous leishmaniasis reported	numeric	EMR	Eastern Mediterranean	Country	AFG	Afghanistan	Year	2015	false	29392	EN
NTD_LEISHCNUM	Number of cases of cutaneous leishmaniasis reported	numeric	EMR	Eastern Mediterranean	Country	LBN	Lebanon	Year	2015	false	3	EN
NTD_LEISHCNUM	Number of cases of cutaneous leishmaniasis reported	numeric	AFR	Africa	Country	SEN	Senegal	Year	2015	false	32	EN
NTD_LEISHCNUM	Number of cases of cutaneous leishmaniasis reported	numeric	AMR	Americas	Country	ARG	Argentina	Year	2015	false	334	EN
NTD_LEISHCNUM	Number of cases of cutaneous leishmaniasis reported	numeric	EMR	Eastern Mediterranean	Country	SDN	Sudan	Year	2015	false	3503	EN
NTD_LEISHCNUM	Number of cases of cutaneous leishmaniasis reported	numeric	EUR	Europe	Country	HRV	Croatia	Year	2015	false	4	EN
NTD_LEISHCNUM	Number of cases of cutaneous leishmaniasis reported	numeric	EUR	Europe	Country	ESP	Spain	Year	2015	false	40	EN
NTD_LEISHCNUM	Number of cases of cutaneous leishmaniasis reported	numeric	EMR	Eastern Mediterranean	Country	YEM	Yemen	Year	2015	false	4063	EN
NTD_LEISHCNUM	Number of cases of cutaneous leishmaniasis reported	numeric	AMR	Americas	Country	MEX	Mexico	Year	2015	false	479	EN
NTD_LEISHCNUM	Number of cases of cutaneous leishmaniasis reported	numeric	EUR	Europe	Country	TKM	Turkmenistan	Year	2015	false	49	EN
NTD_LEISHCNUM	Number of cases of cutaneous leishmaniasis reported	numeric	EUR	Europe	Country	FRA	France	Year	2015	false	5	EN
NTD_LEISHCNUM	Number of cases of cutaneous leishmaniasis reported	numeric	EMR	Eastern Mediterranean	Country	SYR	Syrian Arab Republic	Year	2015	false	50972	EN
NTD_LEISHCNUM	Number of cases of cutaneous leishmaniasis reported	numeric	EUR	Europe	Country	UZB	Uzbekistan	Year	2015	false	508	EN
NTD_LEISHCNUM	Number of cases of cutaneous leishmaniasis reported	numeric	AFR	Africa	Country	ETH	Ethiopia	Year	2015	false	534	EN
NTD_LEISHCNUM	Number of cases of cutaneous leishmaniasis reported	numeric	AMR	Americas	Country	PER	Peru	Year	2015	false	5459	EN
NTD_LEISHCNUM	Number of cases of cutaneous leishmaniasis reported	numeric	AMR	Americas	Country	GTM	Guatemala	Year	2015	false	562	EN
NTD_LEISHCNUM	Number of cases of cutaneous leishmaniasis reported	numeric	EMR	Eastern Mediterranean	Country	TUN	Tunisia	Year	2015	false	6611	EN
NTD_LEISHCNUM	Number of cases of cutaneous leishmaniasis reported	numeric	EMR	Eastern Mediterranean	Country	JOR	Jordan	Year	2015	false	70	EN
NTD_LEISHCNUM	Number of cases of cutaneous leishmaniasis reported	numeric	AFR	Africa	Country	BFA	Burkina Faso	Year	2015	false	729	EN
NTD_LEISHCNUM	Number of cases of cutaneous leishmaniasis reported	numeric	AFR	Africa	Country	DZA	Algeria	Year	2015	false	7523	EN
NTD_LEISHCNUM	Number of cases of cutaneous leishmaniasis reported	numeric	AMR	Americas	Country	COL	Colombia	Year	2015	false	7541	EN
NTD_LEISHCNUM	Number of cases of cutaneous leishmaniasis reported	numeric	EUR	Europe	Country	ITA	Italy	Year	2015	false	76	EN
NTD_LEISHCNUM	Number of cases of cutaneous leishmaniasis reported	numeric	EUR	Europe	Country	TJK	Tajikistan	Year	2015	false	83	EN
NTD_LEISHCNUM	Number of cases of cutaneous leishmaniasis reported	numeric	AMR	Americas	Country	PAN	Panama	Year	2015	false	930	EN
NTD_LEISHCNUM	Number of cases of cutaneous leishmaniasis reported	numeric	AMR	Americas	Country	BLZ	Belize	Year	2015	false		EN
NTD_LEISHCNUM	Number of cases of cutaneous leishmaniasis reported	numeric	SEAR	South-East Asia	Country	BTN	Bhutan	Year	2015	false		EN
NTD_LEISHCNUM	Number of cases of cutaneous leishmaniasis reported	numeric	AFR	Africa	Country	CMR	Cameroon	Year	2015	false		EN
NTD_LEISHCNUM	Number of cases of cutaneous leishmaniasis reported	numeric	AFR	Africa	Country	CAF	Central African Republic	Year	2015	false		EN
NTD_LEISHCNUM	Number of cases of cutaneous leishmaniasis reported	numeric	AFR	Africa	Country	TCD	Chad	Year	2015	false		EN
NTD_LEISHCNUM	Number of cases of cutaneous leishmaniasis reported	numeric	AFR	Africa	Country	CIV	Côte d’Ivoire	Year	2015	false		EN
NTD_LEISHCNUM	Number of cases of cutaneous leishmaniasis reported	numeric	AFR	Africa	Country	COD	Democratic Republic of the Congo	Year	2015	false		EN
NTD_LEISHCNUM	Number of cases of cutaneous leishmaniasis reported	numeric	AMR	Americas	Country	DOM	Dominican Republic	Year	2015	false		EN
NTD_LEISHCNUM	Number of cases of cutaneous leishmaniasis reported	numeric	AFR	Africa	Country	ERI	Eritrea	Year	2015	false		EN
NTD_LEISHCNUM	Number of cases of cutaneous leishmaniasis reported	numeric	AFR	Africa	Country	GMB	Gambia	Year	2015	false		EN
NTD_LEISHCNUM	Number of cases of cutaneous leishmaniasis reported	numeric	AFR	Africa	Country	GHA	Ghana	Year	2015	false		EN
NTD_LEISHCNUM	Number of cases of cutaneous leishmaniasis reported	numeric	AFR	Africa	Country	GIN	Guinea	Year	2015	false		EN
NTD_LEISHCNUM	Number of cases of cutaneous leishmaniasis reported	numeric	AFR	Africa	Country	GNB	Guinea-Bissau	Year	2015	false		EN
NTD_LEISHCNUM	Number of cases of cutaneous leishmaniasis reported	numeric	SEAR	South-East Asia	Country	IND	India	Year	2015	false		EN
NTD_LEISHCNUM	Number of cases of cutaneous leishmaniasis reported	numeric	EUR	Europe	Country	KGZ	Kyrgyzstan	Year	2015	false		EN
NTD_LEISHCNUM	Number of cases of cutaneous leishmaniasis reported	numeric	AFR	Africa	Country	MWI	Malawi	Year	2015	false		EN
NTD_LEISHCNUM	Number of cases of cutaneous leishmaniasis reported	numeric	AFR	Africa	Country	MLI	Mali	Year	2015	false		EN
NTD_LEISHCNUM	Number of cases of cutaneous leishmaniasis reported	numeric	EUR	Europe	Country	MLT	Malta	Year	2015	false		EN
NTD_LEISHCNUM	Number of cases of cutaneous leishmaniasis reported	numeric	AFR	Africa	Country	MRT	Mauritania	Year	2015	false		EN
NTD_LEISHCNUM	Number of cases of cutaneous leishmaniasis reported	numeric	EUR	Europe	Country	MCO	Monaco	Year	2015	false		EN
NTD_LEISHCNUM	Number of cases of cutaneous leishmaniasis reported	numeric	AFR	Africa	Country	NER	Niger	Year	2015	false		EN
NTD_LEISHCNUM	Number of cases of cutaneous leishmaniasis reported	numeric	EUR	Europe	Country	MKD	The former Yugoslav Republic of Macedonia	Year	2015	false		EN
NTD_LEISHCNUM	Number of cases of cutaneous leishmaniasis reported	numeric	AMR	Americas	Country	USA	United States of America	Year	2015	false		EN
NTD_LEISHCNUM	Number of cases of cutaneous leishmaniasis reported	numeric	EUR	Europe	Country	ALB	Albania	Year	2014	false	0	EN
NTD_LEISHCNUM	Number of cases of cutaneous leishmaniasis reported	numeric	EUR	Europe	Country	ARM	Armenia	Year	2014	false	0	EN
NTD_LEISHCNUM	Number of cases of cutaneous leishmaniasis reported	numeric	EUR	Europe	Country	BIH	Bosnia and Herzegovina	Year	2014	false	0	EN
NTD_LEISHCNUM	Number of cases of cutaneous leishmaniasis reported	numeric	EUR	Europe	Country	BGR	Bulgaria	Year	2014	false	0	EN
NTD_LEISHCNUM	Number of cases of cutaneous leishmaniasis reported	numeric	WPR	Western Pacific	Country	CHN	China	Year	2014	false	0	EN
NTD_LEISHCNUM	Number of cases of cutaneous leishmaniasis reported	numeric	EUR	Europe	Country	GEO	Georgia	Year	2014	false	0	EN
NTD_LEISHCNUM	Number of cases of cutaneous leishmaniasis reported	numeric	AFR	Africa	Country	NAM	Namibia	Year	2014	false	0	EN
NTD_LEISHCNUM	Number of cases of cutaneous leishmaniasis reported	numeric	SEAR	South-East Asia	Country	NPL	Nepal	Year	2014	false	0	EN
NTD_LEISHCNUM	Number of cases of cutaneous leishmaniasis reported	numeric	EMR	Eastern Mediterranean	Country	OMN	Oman	Year	2014	false	0	EN
NTD_LEISHCNUM	Number of cases of cutaneous leishmaniasis reported	numeric	EUR	Europe	Country	PRT	Portugal	Year	2014	false	0	EN
NTD_LEISHCNUM	Number of cases of cutaneous leishmaniasis reported	numeric	EUR	Europe	Country	UKR	Ukraine	Year	2014	false	0	EN
NTD_LEISHCNUM	Number of cases of cutaneous leishmaniasis reported	numeric	EUR	Europe	Country	GRC	Greece	Year	2014	false	1	EN
NTD_LEISHCNUM	Number of cases of cutaneous leishmaniasis reported	numeric	SEAR	South-East Asia	Country	THA	Thailand	Year	2014	false	1	EN
NTD_LEISHCNUM	Number of cases of cutaneous leishmaniasis reported	numeric	EUR	Europe	Country	ESP	Spain	Year	2014	false	100	EN
NTD_LEISHCNUM	Number of cases of cutaneous leishmaniasis reported	numeric	EMR	Eastern Mediterranean	Country	SDN	Sudan	Year	2014	false	1053	EN
NTD_LEISHCNUM	Number of cases of cutaneous leishmaniasis reported	numeric	AMR	Americas	Country	COL	Colombia	Year	2014	false	11586	EN
NTD_LEISHCNUM	Number of cases of cutaneous leishmaniasis reported	numeric	AMR	Americas	Country	ECU	Ecuador	Year	2014	false	1175	EN
NTD_LEISHCNUM	Number of cases of cutaneous leishmaniasis reported	numeric	AMR	Americas	Country	PRY	Paraguay	Year	2014	false	124	EN
NTD_LEISHCNUM	Number of cases of cutaneous leishmaniasis reported	numeric	EUR	Europe	Country	TJK	Tajikistan	Year	2014	false	128	EN
NTD_LEISHCNUM	Number of cases of cutaneous leishmaniasis reported	numeric	SEAR	South-East Asia	Country	LKA	Sri Lanka	Year	2014	false	1367	EN
NTD_LEISHCNUM	Number of cases of cutaneous leishmaniasis reported	numeric	AMR	Americas	Country	ARG	Argentina	Year	2014	false	138	EN
NTD_LEISHCNUM	Number of cases of cutaneous leishmaniasis reported	numeric	EUR	Europe	Country	KAZ	Kazakhstan	Year	2014	false	14	EN
NTD_LEISHCNUM	Number of cases of cutaneous leishmaniasis reported	numeric	EMR	Eastern Mediterranean	Country	PAK	Pakistan	Year	2014	false	14634	EN
NTD_LEISHCNUM	Number of cases of cutaneous leishmaniasis reported	numeric	EMR	Eastern Mediterranean	Country	EGY	Egypt	Year	2014	false	1444	EN
NTD_LEISHCNUM	Number of cases of cutaneous leishmaniasis reported	numeric	EUR	Europe	Country	AZE	Azerbaijan	Year	2014	false	15	EN
NTD_LEISHCNUM	Number of cases of cutaneous leishmaniasis reported	numeric	AMR	Americas	Country	PAN	Panama	Year	2014	false	1581	EN
NTD_LEISHCNUM	Number of cases of cutaneous leishmaniasis reported	numeric	EMR	Eastern Mediterranean	Country	IRN	Iran (Islamic Republic of)	Year	2014	false	16024	EN
NTD_LEISHCNUM	Number of cases of cutaneous leishmaniasis reported	numeric	AMR	Americas	Country	NIC	Nicaragua	Year	2014	false	1649	EN
NTD_LEISHCNUM	Number of cases of cutaneous leishmaniasis reported	numeric	AMR	Americas	Country	VEN	Venezuela (Bolivarian Republic of)	Year	2014	false	1661	EN
NTD_LEISHCNUM	Number of cases of cutaneous leishmaniasis reported	numeric	EUR	Europe	Country	TUR	Türkiye	Year	2014	false	1678	EN
NTD_LEISHCNUM	Number of cases of cutaneous leishmaniasis reported	numeric	AMR	Americas	Country	BOL	Bolivia (Plurinational State of)	Year	2014	false	1683	EN
NTD_LEISHCNUM	Number of cases of cutaneous leishmaniasis reported	numeric	EMR	Eastern Mediterranean	Country	JOR	Jordan	Year	2014	false	182	EN
NTD_LEISHCNUM	Number of cases of cutaneous leishmaniasis reported	numeric	EMR	Eastern Mediterranean	Country	AFG	Afghanistan	Year	2014	false	19065	EN
NTD_LEISHCNUM	Number of cases of cutaneous leishmaniasis reported	numeric	AMR	Americas	Country	HND	Honduras	Year	2014	false	1936	EN
NTD_LEISHCNUM	Number of cases of cutaneous leishmaniasis reported	numeric	EMR	Eastern Mediterranean	Country	KWT	Kuwait	Year	2014	false	2	EN
NTD_LEISHCNUM	Number of cases of cutaneous leishmaniasis reported	numeric	EMR	Eastern Mediterranean	Country	LBN	Lebanon	Year	2014	false	2	EN
NTD_LEISHCNUM	Number of cases of cutaneous leishmaniasis reported	numeric	AMR	Americas	Country	BRA	Brazil	Year	2014	false	20418	EN
NTD_LEISHCNUM	Number of cases of cutaneous leishmaniasis reported	numeric	AMR	Americas	Country	CRI	Costa Rica	Year	2014	false	2150	EN
NTD_LEISHCNUM	Number of cases of cutaneous leishmaniasis reported	numeric	EMR	Eastern Mediterranean	Country	SAU	Saudi Arabia	Year	2014	false	2190	EN
NTD_LEISHCNUM	Number of cases of cutaneous leishmaniasis reported	numeric	EMR	Eastern Mediterranean	Country	MAR	Morocco	Year	2014	false	2555	EN
NTD_LEISHCNUM	Number of cases of cutaneous leishmaniasis reported	numeric	AMR	Americas	Country	GTM	Guatemala	Year	2014	false	258	EN
NTD_LEISHCNUM	Number of cases of cutaneous leishmaniasis reported	numeric	EMR	Eastern Mediterranean	Country	IRQ	Iraq	Year	2014	false	2691	EN
NTD_LEISHCNUM	Number of cases of cutaneous leishmaniasis reported	numeric	AMR	Americas	Country	SLV	El Salvador	Year	2014	false	29	EN
NTD_LEISHCNUM	Number of cases of cutaneous leishmaniasis reported	numeric	EUR	Europe	Country	UZB	Uzbekistan	Year	2014	false	311	EN
NTD_LEISHCNUM	Number of cases of cutaneous leishmaniasis reported	numeric	EMR	Eastern Mediterranean	Country	TUN	Tunisia	Year	2014	false	3368	EN
NTD_LEISHCNUM	Number of cases of cutaneous leishmaniasis reported	numeric	AFR	Africa	Country	ETH	Ethiopia	Year	2014	false	342	EN
NTD_LEISHCNUM	Number of cases of cutaneous leishmaniasis reported	numeric	EUR	Europe	Country	ISR	Israel	Year	2014	false	342	EN
NTD_LEISHCNUM	Number of cases of cutaneous leishmaniasis reported	numeric	AFR	Africa	Country	SEN	Senegal	Year	2014	false	35	EN
NTD_LEISHCNUM	Number of cases of cutaneous leishmaniasis reported	numeric	AMR	Americas	Country	SUR	Suriname	Year	2014	false	390	EN
NTD_LEISHCNUM	Number of cases of cutaneous leishmaniasis reported	numeric	AMR	Americas	Country	MEX	Mexico	Year	2014	false	418	EN
NTD_LEISHCNUM	Number of cases of cutaneous leishmaniasis reported	numeric	AFR	Africa	Country	NGA	Nigeria	Year	2014	false	5	EN
NTD_LEISHCNUM	Number of cases of cutaneous leishmaniasis reported	numeric	EMR	Eastern Mediterranean	Country	YEM	Yemen	Year	2014	false	5000	EN
NTD_LEISHCNUM	Number of cases of cutaneous leishmaniasis reported	numeric	EMR	Eastern Mediterranean	Country	LBY	Libya	Year	2014	false	516	EN
NTD_LEISHCNUM	Number of cases of cutaneous leishmaniasis reported	numeric	EMR	Eastern Mediterranean	Country	SYR	Syrian Arab Republic	Year	2014	false	53876	EN
NTD_LEISHCNUM	Number of cases of cutaneous leishmaniasis reported	numeric	AFR	Africa	Country	DZA	Algeria	Year	2014	false	5423	EN
NTD_LEISHCNUM	Number of cases of cutaneous leishmaniasis reported	numeric	EUR	Europe	Country	TKM	Turkmenistan	Year	2014	false	55	EN
NTD_LEISHCNUM	Number of cases of cutaneous leishmaniasis reported	numeric	AMR	Americas	Country	PER	Peru	Year	2014	false	6231	EN
NTD_LEISHCNUM	Number of cases of cutaneous leishmaniasis reported	numeric	AMR	Americas	Country	GUY	Guyana	Year	2014	false	64	EN
NTD_LEISHCNUM	Number of cases of cutaneous leishmaniasis reported	numeric	SEAR	South-East Asia	Country	IND	India	Year	2014	false	72	EN
NTD_LEISHCNUM	Number of cases of cutaneous leishmaniasis reported	numeric	AFR	Africa	Country	BFA	Burkina Faso	Year	2014	false	741	EN
NTD_LEISHCNUM	Number of cases of cutaneous leishmaniasis reported	numeric	EUR	Europe	Country	FRA	France	Year	2014	false	8	EN
NTD_LEISHCNUM	Number of cases of cutaneous leishmaniasis reported	numeric	EUR	Europe	Country	ITA	Italy	Year	2014	false	80	EN
NTD_LEISHCNUM	Number of cases of cutaneous leishmaniasis reported	numeric	AMR	Americas	Country	BLZ	Belize	Year	2014	false		EN
NTD_LEISHCNUM	Number of cases of cutaneous leishmaniasis reported	numeric	SEAR	South-East Asia	Country	BTN	Bhutan	Year	2014	false		EN
NTD_LEISHCNUM	Number of cases of cutaneous leishmaniasis reported	numeric	AFR	Africa	Country	CMR	Cameroon	Year	2014	false		EN
NTD_LEISHCNUM	Number of cases of cutaneous leishmaniasis reported	numeric	AFR	Africa	Country	CAF	Central African Republic	Year	2014	false		EN
NTD_LEISHCNUM	Number of cases of cutaneous leishmaniasis reported	numeric	AFR	Africa	Country	TCD	Chad	Year	2014	false		EN
NTD_LEISHCNUM	Number of cases of cutaneous leishmaniasis reported	numeric	AFR	Africa	Country	CIV	Côte d’Ivoire	Year	2014	false		EN
NTD_LEISHCNUM	Number of cases of cutaneous leishmaniasis reported	numeric	EUR	Europe	Country	HRV	Croatia	Year	2014	false		EN
NTD_LEISHCNUM	Number of cases of cutaneous leishmaniasis reported	numeric	EUR	Europe	Country	CYP	Cyprus	Year	2014	false		EN
NTD_LEISHCNUM	Number of cases of cutaneous leishmaniasis reported	numeric	AFR	Africa	Country	COD	Democratic Republic of the Congo	Year	2014	false		EN
NTD_LEISHCNUM	Number of cases of cutaneous leishmaniasis reported	numeric	EMR	Eastern Mediterranean	Country	DJI	Djibouti	Year	2014	false		EN
NTD_LEISHCNUM	Number of cases of cutaneous leishmaniasis reported	numeric	AMR	Americas	Country	DOM	Dominican Republic	Year	2014	false		EN
NTD_LEISHCNUM	Number of cases of cutaneous leishmaniasis reported	numeric	AFR	Africa	Country	ERI	Eritrea	Year	2014	false		EN
NTD_LEISHCNUM	Number of cases of cutaneous leishmaniasis reported	numeric	AFR	Africa	Country	GMB	Gambia	Year	2014	false		EN
NTD_LEISHCNUM	Number of cases of cutaneous leishmaniasis reported	numeric	AFR	Africa	Country	GHA	Ghana	Year	2014	false		EN
NTD_LEISHCNUM	Number of cases of cutaneous leishmaniasis reported	numeric	AFR	Africa	Country	GIN	Guinea	Year	2014	false		EN
NTD_LEISHCNUM	Number of cases of cutaneous leishmaniasis reported	numeric	AFR	Africa	Country	GNB	Guinea-Bissau	Year	2014	false		EN
NTD_LEISHCNUM	Number of cases of cutaneous leishmaniasis reported	numeric	AFR	Africa	Country	KEN	Kenya	Year	2014	false		EN
NTD_LEISHCNUM	Number of cases of cutaneous leishmaniasis reported	numeric	EUR	Europe	Country	KGZ	Kyrgyzstan	Year	2014	false		EN
NTD_LEISHCNUM	Number of cases of cutaneous leishmaniasis reported	numeric	AFR	Africa	Country	MWI	Malawi	Year	2014	false		EN
NTD_LEISHCNUM	Number of cases of cutaneous leishmaniasis reported	numeric	AFR	Africa	Country	MLI	Mali	Year	2014	false		EN
NTD_LEISHCNUM	Number of cases of cutaneous leishmaniasis reported	numeric	EUR	Europe	Country	MLT	Malta	Year	2014	false		EN
NTD_LEISHCNUM	Number of cases of cutaneous leishmaniasis reported	numeric	AFR	Africa	Country	MRT	Mauritania	Year	2014	false		EN
NTD_LEISHCNUM	Number of cases of cutaneous leishmaniasis reported	numeric	EUR	Europe	Country	MCO	Monaco	Year	2014	false		EN
NTD_LEISHCNUM	Number of cases of cutaneous leishmaniasis reported	numeric	EUR	Europe	Country	MNE	Montenegro	Year	2014	false		EN
NTD_LEISHCNUM	Number of cases of cutaneous leishmaniasis reported	numeric	AFR	Africa	Country	NER	Niger	Year	2014	false		EN
NTD_LEISHCNUM	Number of cases of cutaneous leishmaniasis reported	numeric	EUR	Europe	Country	MKD	The former Yugoslav Republic of Macedonia	Year	2014	false		EN
NTD_LEISHCNUM	Number of cases of cutaneous leishmaniasis reported	numeric	EUR	Europe	Country	SVN	Slovenia	Year	2014	false		EN
NTD_LEISHCNUM	Number of cases of cutaneous leishmaniasis reported	numeric	AMR	Americas	Country	USA	United States of America	Year	2014	false		EN
NTD_LEISHCNUM	Number of cases of cutaneous leishmaniasis reported	numeric	EUR	Europe	Country	ARM	Armenia	Year	2013	false	0	EN
NTD_LEISHCNUM	Number of cases of cutaneous leishmaniasis reported	numeric	EUR	Europe	Country	BIH	Bosnia and Herzegovina	Year	2013	false	0	EN
NTD_LEISHCNUM	Number of cases of cutaneous leishmaniasis reported	numeric	EUR	Europe	Country	BGR	Bulgaria	Year	2013	false	0	EN
NTD_LEISHCNUM	Number of cases of cutaneous leishmaniasis reported	numeric	EUR	Europe	Country	CYP	Cyprus	Year	2013	false	0	EN
NTD_LEISHCNUM	Number of cases of cutaneous leishmaniasis reported	numeric	EMR	Eastern Mediterranean	Country	LBN	Lebanon	Year	2013	false	0	EN
NTD_LEISHCNUM	Number of cases of cutaneous leishmaniasis reported	numeric	EUR	Europe	Country	MLT	Malta	Year	2013	false	0	EN
NTD_LEISHCNUM	Number of cases of cutaneous leishmaniasis reported	numeric	SEAR	South-East Asia	Country	NPL	Nepal	Year	2013	false	0	EN
NTD_LEISHCNUM	Number of cases of cutaneous leishmaniasis reported	numeric	AFR	Africa	Country	NGA	Nigeria	Year	2013	false	0	EN
NTD_LEISHCNUM	Number of cases of cutaneous leishmaniasis reported	numeric	EUR	Europe	Country	UKR	Ukraine	Year	2013	false	0	EN
NTD_LEISHCNUM	Number of cases of cutaneous leishmaniasis reported	numeric	EUR	Europe	Country	ALB	Albania	Year	2013	false	1	EN
NTD_LEISHCNUM	Number of cases of cutaneous leishmaniasis reported	numeric	EUR	Europe	Country	GRC	Greece	Year	2013	false	1	EN
NTD_LEISHCNUM	Number of cases of cutaneous leishmaniasis reported	numeric	EUR	Europe	Country	PRT	Portugal	Year	2013	false	1	EN
NTD_LEISHCNUM	Number of cases of cutaneous leishmaniasis reported	numeric	EUR	Europe	Country	KAZ	Kazakhstan	Year	2013	false	14	EN
NTD_LEISHCNUM	Number of cases of cutaneous leishmaniasis reported	numeric	EMR	Eastern Mediterranean	Country	KWT	Kuwait	Year	2013	false	14	EN
NTD_LEISHCNUM	Number of cases of cutaneous leishmaniasis reported	numeric	EMR	Eastern Mediterranean	Country	JOR	Jordan	Year	2013	false	146	EN
NTD_LEISHCNUM	Number of cases of cutaneous leishmaniasis reported	numeric	AMR	Americas	Country	SLV	El Salvador	Year	2013	false	16	EN
NTD_LEISHCNUM	Number of cases of cutaneous leishmaniasis reported	numeric	EMR	Eastern Mediterranean	Country	IRN	Iran (Islamic Republic of)	Year	2013	false	16054	EN
NTD_LEISHCNUM	Number of cases of cutaneous leishmaniasis reported	numeric	AMR	Americas	Country	PRY	Paraguay	Year	2013	false	162	EN
NTD_LEISHCNUM	Number of cases of cutaneous leishmaniasis reported	numeric	AMR	Americas	Country	VEN	Venezuela (Bolivarian Republic of)	Year	2013	false	1638	EN
NTD_LEISHCNUM	Number of cases of cutaneous leishmaniasis reported	numeric	EMR	Eastern Mediterranean	Country	IRQ	Iraq	Year	2013	false	1648	EN
NTD_LEISHCNUM	Number of cases of cutaneous leishmaniasis reported	numeric	SEAR	South-East Asia	Country	IND	India	Year	2013	false	172	EN
NTD_LEISHCNUM	Number of cases of cutaneous leishmaniasis reported	numeric	AMR	Americas	Country	PAN	Panama	Year	2013	false	1762	EN
NTD_LEISHCNUM	Number of cases of cutaneous leishmaniasis reported	numeric	AMR	Americas	Country	BRA	Brazil	Year	2013	false	18226	EN
NTD_LEISHCNUM	Number of cases of cutaneous leishmaniasis reported	numeric	AMR	Americas	Country	CRI	Costa Rica	Year	2013	false	1950	EN
NTD_LEISHCNUM	Number of cases of cutaneous leishmaniasis reported	numeric	EMR	Eastern Mediterranean	Country	SAU	Saudi Arabia	Year	2013	false	1988	EN
NTD_LEISHCNUM	Number of cases of cutaneous leishmaniasis reported	numeric	AMR	Americas	Country	BOL	Bolivia (Plurinational State of)	Year	2013	false	2016	EN
NTD_LEISHCNUM	Number of cases of cutaneous leishmaniasis reported	numeric	AMR	Americas	Country	HND	Honduras	Year	2013	false	2074	EN
NTD_LEISHCNUM	Number of cases of cutaneous leishmaniasis reported	numeric	EUR	Europe	Country	TUR	Türkiye	Year	2013	false	2268	EN
NTD_LEISHCNUM	Number of cases of cutaneous leishmaniasis reported	numeric	EMR	Eastern Mediterranean	Country	AFG	Afghanistan	Year	2013	false	23621	EN
NTD_LEISHCNUM	Number of cases of cutaneous leishmaniasis reported	numeric	EMR	Eastern Mediterranean	Country	MAR	Morocco	Year	2013	false	2592	EN
NTD_LEISHCNUM	Number of cases of cutaneous leishmaniasis reported	numeric	AMR	Americas	Country	NIC	Nicaragua	Year	2013	false	3035	EN
NTD_LEISHCNUM	Number of cases of cutaneous leishmaniasis reported	numeric	EUR	Europe	Country	ISR	Israel	Year	2013	false	321	EN
NTD_LEISHCNUM	Number of cases of cutaneous leishmaniasis reported	numeric	EUR	Europe	Country	AZE	Azerbaijan	Year	2013	false	33	EN
NTD_LEISHCNUM	Number of cases of cutaneous leishmaniasis reported	numeric	EMR	Eastern Mediterranean	Country	SDN	Sudan	Year	2013	false	336	EN
NTD_LEISHCNUM	Number of cases of cutaneous leishmaniasis reported	numeric	EMR	Eastern Mediterranean	Country	PAK	Pakistan	Year	2013	false	3717	EN
NTD_LEISHCNUM	Number of cases of cutaneous leishmaniasis reported	numeric	AMR	Americas	Country	SUR	Suriname	Year	2013	false	382	EN
NTD_LEISHCNUM	Number of cases of cutaneous leishmaniasis reported	numeric	EMR	Eastern Mediterranean	Country	YEM	Yemen	Year	2013	false	3823	EN
NTD_LEISHCNUM	Number of cases of cutaneous leishmaniasis reported	numeric	AMR	Americas	Country	GUY	Guyana	Year	2013	false	4	EN
NTD_LEISHCNUM	Number of cases of cutaneous leishmaniasis reported	numeric	EMR	Eastern Mediterranean	Country	TUN	Tunisia	Year	2013	false	4113	EN
NTD_LEISHCNUM	Number of cases of cutaneous leishmaniasis reported	numeric	EMR	Eastern Mediterranean	Country	EGY	Egypt	Year	2013	false	464	EN
NTD_LEISHCNUM	Number of cases of cutaneous leishmaniasis reported	numeric	WPR	Western Pacific	Country	CHN	China	Year	2013	false	5	EN
NTD_LEISHCNUM	Number of cases of cutaneous leishmaniasis reported	numeric	EUR	Europe	Country	HRV	Croatia	Year	2013	false	5	EN
NTD_LEISHCNUM	Number of cases of cutaneous leishmaniasis reported	numeric	EUR	Europe	Country	FRA	France	Year	2013	false	5	EN
NTD_LEISHCNUM	Number of cases of cutaneous leishmaniasis reported	numeric	EUR	Europe	Country	GEO	Georgia	Year	2013	false	5	EN
NTD_LEISHCNUM	Number of cases of cutaneous leishmaniasis reported	numeric	EMR	Eastern Mediterranean	Country	LBY	Libya	Year	2013	false	505	EN
NTD_LEISHCNUM	Number of cases of cutaneous leishmaniasis reported	numeric	EUR	Europe	Country	UZB	Uzbekistan	Year	2013	false	505	EN
NTD_LEISHCNUM	Number of cases of cutaneous leishmaniasis reported	numeric	EUR	Europe	Country	TKM	Turkmenistan	Year	2013	false	59	EN
NTD_LEISHCNUM	Number of cases of cutaneous leishmaniasis reported	numeric	AFR	Africa	Country	DZA	Algeria	Year	2013	false	6428	EN
NTD_LEISHCNUM	Number of cases of cutaneous leishmaniasis reported	numeric	AMR	Americas	Country	GTM	Guatemala	Year	2013	false	664	EN
NTD_LEISHCNUM	Number of cases of cutaneous leishmaniasis reported	numeric	AMR	Americas	Country	PER	Peru	Year	2013	false	6948	EN
NTD_LEISHCNUM	Number of cases of cutaneous leishmaniasis reported	numeric	EMR	Eastern Mediterranean	Country	SYR	Syrian Arab Republic	Year	2013	false	71996	EN
NTD_LEISHCNUM	Number of cases of cutaneous leishmaniasis reported	numeric	AFR	Africa	Country	ETH	Ethiopia	Year	2013	false	85	EN
NTD_LEISHCNUM	Number of cases of cutaneous leishmaniasis reported	numeric	EUR	Europe	Country	TJK	Tajikistan	Year	2013	false	86	EN
NTD_LEISHCNUM	Number of cases of cutaneous leishmaniasis reported	numeric	AMR	Americas	Country	ECU	Ecuador	Year	2013	false	873	EN
NTD_LEISHCNUM	Number of cases of cutaneous leishmaniasis reported	numeric	AMR	Americas	Country	ARG	Argentina	Year	2013	false	90	EN
NTD_LEISHCNUM	Number of cases of cutaneous leishmaniasis reported	numeric	AMR	Americas	Country	COL	Colombia	Year	2013	false	9353	EN
NTD_LEISHCNUM	Number of cases of cutaneous leishmaniasis reported	numeric	AFR	Africa	Country	BFA	Burkina Faso	Year	2013	false	947	EN
NTD_LEISHCNUM	Number of cases of cutaneous leishmaniasis reported	numeric	EUR	Europe	Country	ITA	Italy	Year	2013	false	95	EN
NTD_LEISHCNUM	Number of cases of cutaneous leishmaniasis reported	numeric	AMR	Americas	Country	MEX	Mexico	Year	2013	false	970	EN
NTD_LEISHCNUM	Number of cases of cutaneous leishmaniasis reported	numeric	AMR	Americas	Country	BLZ	Belize	Year	2013	false		EN
NTD_LEISHCNUM	Number of cases of cutaneous leishmaniasis reported	numeric	SEAR	South-East Asia	Country	BTN	Bhutan	Year	2013	false		EN
NTD_LEISHCNUM	Number of cases of cutaneous leishmaniasis reported	numeric	AFR	Africa	Country	CMR	Cameroon	Year	2013	false		EN
NTD_LEISHCNUM	Number of cases of cutaneous leishmaniasis reported	numeric	AFR	Africa	Country	CAF	Central African Republic	Year	2013	false		EN
NTD_LEISHCNUM	Number of cases of cutaneous leishmaniasis reported	numeric	AFR	Africa	Country	TCD	Chad	Year	2013	false		EN
NTD_LEISHCNUM	Number of cases of cutaneous leishmaniasis reported	numeric	AFR	Africa	Country	CIV	Côte d’Ivoire	Year	2013	false		EN
NTD_LEISHCNUM	Number of cases of cutaneous leishmaniasis reported	numeric	AFR	Africa	Country	COD	Democratic Republic of the Congo	Year	2013	false		EN
NTD_LEISHCNUM	Number of cases of cutaneous leishmaniasis reported	numeric	EMR	Eastern Mediterranean	Country	DJI	Djibouti	Year	2013	false		EN
NTD_LEISHCNUM	Number of cases of cutaneous leishmaniasis reported	numeric	AMR	Americas	Country	DOM	Dominican Republic	Year	2013	false		EN
NTD_LEISHCNUM	Number of cases of cutaneous leishmaniasis reported	numeric	AFR	Africa	Country	ERI	Eritrea	Year	2013	false		EN
NTD_LEISHCNUM	Number of cases of cutaneous leishmaniasis reported	numeric	AFR	Africa	Country	GMB	Gambia	Year	2013	false		EN
NTD_LEISHCNUM	Number of cases of cutaneous leishmaniasis reported	numeric	AFR	Africa	Country	GHA	Ghana	Year	2013	false		EN
NTD_LEISHCNUM	Number of cases of cutaneous leishmaniasis reported	numeric	AFR	Africa	Country	GIN	Guinea	Year	2013	false		EN
NTD_LEISHCNUM	Number of cases of cutaneous leishmaniasis reported	numeric	AFR	Africa	Country	GNB	Guinea-Bissau	Year	2013	false		EN
NTD_LEISHCNUM	Number of cases of cutaneous leishmaniasis reported	numeric	AFR	Africa	Country	KEN	Kenya	Year	2013	false		EN
NTD_LEISHCNUM	Number of cases of cutaneous leishmaniasis reported	numeric	EUR	Europe	Country	KGZ	Kyrgyzstan	Year	2013	false		EN
NTD_LEISHCNUM	Number of cases of cutaneous leishmaniasis reported	numeric	AFR	Africa	Country	MWI	Malawi	Year	2013	false		EN
NTD_LEISHCNUM	Number of cases of cutaneous leishmaniasis reported	numeric	AFR	Africa	Country	MLI	Mali	Year	2013	false		EN
NTD_LEISHCNUM	Number of cases of cutaneous leishmaniasis reported	numeric	AFR	Africa	Country	MRT	Mauritania	Year	2013	false		EN
NTD_LEISHCNUM	Number of cases of cutaneous leishmaniasis reported	numeric	EUR	Europe	Country	MCO	Monaco	Year	2013	false		EN
NTD_LEISHCNUM	Number of cases of cutaneous leishmaniasis reported	numeric	EUR	Europe	Country	MNE	Montenegro	Year	2013	false		EN
NTD_LEISHCNUM	Number of cases of cutaneous leishmaniasis reported	numeric	AFR	Africa	Country	NAM	Namibia	Year	2013	false		EN
NTD_LEISHCNUM	Number of cases of cutaneous leishmaniasis reported	numeric	AFR	Africa	Country	NER	Niger	Year	2013	false		EN
NTD_LEISHCNUM	Number of cases of cutaneous leishmaniasis reported	numeric	EMR	Eastern Mediterranean	Country	OMN	Oman	Year	2013	false		EN
NTD_LEISHCNUM	Number of cases of cutaneous leishmaniasis reported	numeric	EUR	Europe	Country	MKD	The former Yugoslav Republic of Macedonia	Year	2013	false		EN
NTD_LEISHCNUM	Number of cases of cutaneous leishmaniasis reported	numeric	AFR	Africa	Country	SEN	Senegal	Year	2013	false		EN
NTD_LEISHCNUM	Number of cases of cutaneous leishmaniasis reported	numeric	EUR	Europe	Country	SVN	Slovenia	Year	2013	false		EN
NTD_LEISHCNUM	Number of cases of cutaneous leishmaniasis reported	numeric	EUR	Europe	Country	ESP	Spain	Year	2013	false		EN
NTD_LEISHCNUM	Number of cases of cutaneous leishmaniasis reported	numeric	SEAR	South-East Asia	Country	LKA	Sri Lanka	Year	2013	false		EN
NTD_LEISHCNUM	Number of cases of cutaneous leishmaniasis reported	numeric	AMR	Americas	Country	USA	United States of America	Year	2013	false		EN
NTD_LEISHCNUM	Number of cases of cutaneous leishmaniasis reported	numeric	EUR	Europe	Country	ALB	Albania	Year	2012	false	0	EN
NTD_LEISHCNUM	Number of cases of cutaneous leishmaniasis reported	numeric	EUR	Europe	Country	ARM	Armenia	Year	2012	false	0	EN
NTD_LEISHCNUM	Number of cases of cutaneous leishmaniasis reported	numeric	EUR	Europe	Country	BIH	Bosnia and Herzegovina	Year	2012	false	0	EN
NTD_LEISHCNUM	Number of cases of cutaneous leishmaniasis reported	numeric	AFR	Africa	Country	CIV	Côte d’Ivoire	Year	2012	false	0	EN
NTD_LEISHCNUM	Number of cases of cutaneous leishmaniasis reported	numeric	EUR	Europe	Country	MLT	Malta	Year	2012	false	0	EN
NTD_LEISHCNUM	Number of cases of cutaneous leishmaniasis reported	numeric	SEAR	South-East Asia	Country	NPL	Nepal	Year	2012	false	0	EN
NTD_LEISHCNUM	Number of cases of cutaneous leishmaniasis reported	numeric	AFR	Africa	Country	NGA	Nigeria	Year	2012	false	0	EN
NTD_LEISHCNUM	Number of cases of cutaneous leishmaniasis reported	numeric	EUR	Europe	Country	PRT	Portugal	Year	2012	false	1	EN
NTD_LEISHCNUM	Number of cases of cutaneous leishmaniasis reported	numeric	EMR	Eastern Mediterranean	Country	JOR	Jordan	Year	2012	false	103	EN
NTD_LEISHCNUM	Number of cases of cutaneous leishmaniasis reported	numeric	AFR	Africa	Country	BFA	Burkina Faso	Year	2012	false	1134	EN
NTD_LEISHCNUM	Number of cases of cutaneous leishmaniasis reported	numeric	EUR	Europe	Country	KAZ	Kazakhstan	Year	2012	false	12	EN
NTD_LEISHCNUM	Number of cases of cutaneous leishmaniasis reported	numeric	EMR	Eastern Mediterranean	Country	EGY	Egypt	Year	2012	false	1260	EN
NTD_LEISHCNUM	Number of cases of cutaneous leishmaniasis reported	numeric	AMR	Americas	Country	CRI	Costa Rica	Year	2012	false	1453	EN
NTD_LEISHCNUM	Number of cases of cutaneous leishmaniasis reported	numeric	SEAR	South-East Asia	Country	IND	India	Year	2012	false	146	EN
NTD_LEISHCNUM	Number of cases of cutaneous leishmaniasis reported	numeric	EMR	Eastern Mediterranean	Country	SAU	Saudi Arabia	Year	2012	false	1464	EN
NTD_LEISHCNUM	Number of cases of cutaneous leishmaniasis reported	numeric	EMR	Eastern Mediterranean	Country	LBY	Libya	Year	2012	false	1500	EN
NTD_LEISHCNUM	Number of cases of cutaneous leishmaniasis reported	numeric	AMR	Americas	Country	ECU	Ecuador	Year	2012	false	1512	EN
NTD_LEISHCNUM	Number of cases of cutaneous leishmaniasis reported	numeric	EUR	Europe	Country	TKM	Turkmenistan	Year	2012	false	158	EN
NTD_LEISHCNUM	Number of cases of cutaneous leishmaniasis reported	numeric	AMR	Americas	Country	ARG	Argentina	Year	2012	false	173	EN
NTD_LEISHCNUM	Number of cases of cutaneous leishmaniasis reported	numeric	AMR	Americas	Country	BOL	Bolivia (Plurinational State of)	Year	2012	false	1767	EN
NTD_LEISHCNUM	Number of cases of cutaneous leishmaniasis reported	numeric	AMR	Americas	Country	PRY	Paraguay	Year	2012	false	177	EN
NTD_LEISHCNUM	Number of cases of cutaneous leishmaniasis reported	numeric	EUR	Europe	Country	ESP	Spain	Year	2012	false	18	EN
NTD_LEISHCNUM	Number of cases of cutaneous leishmaniasis reported	numeric	AMR	Americas	Country	PAN	Panama	Year	2012	false	1811	EN
NTD_LEISHCNUM	Number of cases of cutaneous leishmaniasis reported	numeric	AMR	Americas	Country	NIC	Nicaragua	Year	2012	false	1884	EN
NTD_LEISHCNUM	Number of cases of cutaneous leishmaniasis reported	numeric	EUR	Europe	Country	TUR	Türkiye	Year	2012	false	1898	EN
NTD_LEISHCNUM	Number of cases of cutaneous leishmaniasis reported	numeric	EUR	Europe	Country	AZE	Azerbaijan	Year	2012	false	19	EN
NTD_LEISHCNUM	Number of cases of cutaneous leishmaniasis reported	numeric	AMR	Americas	Country	HND	Honduras	Year	2012	false	1927	EN
NTD_LEISHCNUM	Number of cases of cutaneous leishmaniasis reported	numeric	EUR	Europe	Country	HRV	Croatia	Year	2012	false	2	EN
NTD_LEISHCNUM	Number of cases of cutaneous leishmaniasis reported	numeric	EMR	Eastern Mediterranean	Country	LBN	Lebanon	Year	2012	false	2	EN
NTD_LEISHCNUM	Number of cases of cutaneous leishmaniasis reported	numeric	EMR	Eastern Mediterranean	Country	OMN	Oman	Year	2012	false	2	EN
NTD_LEISHCNUM	Number of cases of cutaneous leishmaniasis reported	numeric	EUR	Europe	Country	UKR	Ukraine	Year	2012	false	2	EN
NTD_LEISHCNUM	Number of cases of cutaneous leishmaniasis reported	numeric	EMR	Eastern Mediterranean	Country	IRN	Iran (Islamic Republic of)	Year	2012	false	20947	EN
NTD_LEISHCNUM	Number of cases of cutaneous leishmaniasis reported	numeric	EUR	Europe	Country	UZB	Uzbekistan	Year	2012	false	204	EN
NTD_LEISHCNUM	Number of cases of cutaneous leishmaniasis reported	numeric	EMR	Eastern Mediterranean	Country	SDN	Sudan	Year	2012	false	206	EN
NTD_LEISHCNUM	Number of cases of cutaneous leishmaniasis reported	numeric	AMR	Americas	Country	SLV	El Salvador	Year	2012	false	21	EN
NTD_LEISHCNUM	Number of cases of cutaneous leishmaniasis reported	numeric	AMR	Americas	Country	VEN	Venezuela (Bolivarian Republic of)	Year	2012	false	2104	EN
NTD_LEISHCNUM	Number of cases of cutaneous leishmaniasis reported	numeric	AMR	Americas	Country	BRA	Brazil	Year	2012	false	23547	EN
NTD_LEISHCNUM	Number of cases of cutaneous leishmaniasis reported	numeric	EMR	Eastern Mediterranean	Country	IRQ	Iraq	Year	2012	false	2486	EN
NTD_LEISHCNUM	Number of cases of cutaneous leishmaniasis reported	numeric	EUR	Europe	Country	ITA	Italy	Year	2012	false	26	EN
NTD_LEISHCNUM	Number of cases of cutaneous leishmaniasis reported	numeric	EUR	Europe	Country	TJK	Tajikistan	Year	2012	false	26	EN
NTD_LEISHCNUM	Number of cases of cutaneous leishmaniasis reported	numeric	EMR	Eastern Mediterranean	Country	MAR	Morocco	Year	2012	false	2877	EN
NTD_LEISHCNUM	Number of cases of cutaneous leishmaniasis reported	numeric	EUR	Europe	Country	GRC	Greece	Year	2012	false	3	EN
NTD_LEISHCNUM	Number of cases of cutaneous leishmaniasis reported	numeric	EMR	Eastern Mediterranean	Country	AFG	Afghanistan	Year	2012	false	33894	EN
NTD_LEISHCNUM	Number of cases of cutaneous leishmaniasis reported	numeric	EUR	Europe	Country	ISR	Israel	Year	2012	false	353	EN
NTD_LEISHCNUM	Number of cases of cutaneous leishmaniasis reported	numeric	EMR	Eastern Mediterranean	Country	YEM	Yemen	Year	2012	false	3629	EN
NTD_LEISHCNUM	Number of cases of cutaneous leishmaniasis reported	numeric	EMR	Eastern Mediterranean	Country	KWT	Kuwait	Year	2012	false	4	EN
NTD_LEISHCNUM	Number of cases of cutaneous leishmaniasis reported	numeric	EUR	Europe	Country	CYP	Cyprus	Year	2012	false	5	EN
NTD_LEISHCNUM	Number of cases of cutaneous leishmaniasis reported	numeric	EUR	Europe	Country	FRA	France	Year	2012	false	5	EN
NTD_LEISHCNUM	Number of cases of cutaneous leishmaniasis reported	numeric	EMR	Eastern Mediterranean	Country	TUN	Tunisia	Year	2012	false	5376	EN
NTD_LEISHCNUM	Number of cases of cutaneous leishmaniasis reported	numeric	EMR	Eastern Mediterranean	Country	SYR	Syrian Arab Republic	Year	2012	false	55894	EN
NTD_LEISHCNUM	Number of cases of cutaneous leishmaniasis reported	numeric	AMR	Americas	Country	MEX	Mexico	Year	2012	false	567	EN
NTD_LEISHCNUM	Number of cases of cutaneous leishmaniasis reported	numeric	AMR	Americas	Country	GTM	Guatemala	Year	2012	false	572	EN
NTD_LEISHCNUM	Number of cases of cutaneous leishmaniasis reported	numeric	AMR	Americas	Country	SUR	Suriname	Year	2012	false	594	EN
NTD_LEISHCNUM	Number of cases of cutaneous leishmaniasis reported	numeric	WPR	Western Pacific	Country	CHN	China	Year	2012	false	6	EN
NTD_LEISHCNUM	Number of cases of cutaneous leishmaniasis reported	numeric	EUR	Europe	Country	GEO	Georgia	Year	2012	false	6	EN
NTD_LEISHCNUM	Number of cases of cutaneous leishmaniasis reported	numeric	EMR	Eastern Mediterranean	Country	PAK	Pakistan	Year	2012	false	6598	EN
NTD_LEISHCNUM	Number of cases of cutaneous leishmaniasis reported	numeric	AMR	Americas	Country	PER	Peru	Year	2012	false	6969	EN
NTD_LEISHCNUM	Number of cases of cutaneous leishmaniasis reported	numeric	AMR	Americas	Country	GUY	Guyana	Year	2012	false	7	EN
NTD_LEISHCNUM	Number of cases of cutaneous leishmaniasis reported	numeric	AFR	Africa	Country	DZA	Algeria	Year	2012	false	7418	EN
NTD_LEISHCNUM	Number of cases of cutaneous leishmaniasis reported	numeric	AFR	Africa	Country	ETH	Ethiopia	Year	2012	false	95	EN
NTD_LEISHCNUM	Number of cases of cutaneous leishmaniasis reported	numeric	AMR	Americas	Country	COL	Colombia	Year	2012	false	9757	EN
NTD_LEISHCNUM	Number of cases of cutaneous leishmaniasis reported	numeric	AMR	Americas	Country	BLZ	Belize	Year	2012	false		EN
NTD_LEISHCNUM	Number of cases of cutaneous leishmaniasis reported	numeric	SEAR	South-East Asia	Country	BTN	Bhutan	Year	2012	false		EN
NTD_LEISHCNUM	Number of cases of cutaneous leishmaniasis reported	numeric	EUR	Europe	Country	BGR	Bulgaria	Year	2012	false		EN
NTD_LEISHCNUM	Number of cases of cutaneous leishmaniasis reported	numeric	AFR	Africa	Country	CMR	Cameroon	Year	2012	false		EN
NTD_LEISHCNUM	Number of cases of cutaneous leishmaniasis reported	numeric	AFR	Africa	Country	CAF	Central African Republic	Year	2012	false		EN
NTD_LEISHCNUM	Number of cases of cutaneous leishmaniasis reported	numeric	AFR	Africa	Country	TCD	Chad	Year	2012	false		EN
NTD_LEISHCNUM	Number of cases of cutaneous leishmaniasis reported	numeric	AFR	Africa	Country	COD	Democratic Republic of the Congo	Year	2012	false		EN
NTD_LEISHCNUM	Number of cases of cutaneous leishmaniasis reported	numeric	EMR	Eastern Mediterranean	Country	DJI	Djibouti	Year	2012	false		EN
NTD_LEISHCNUM	Number of cases of cutaneous leishmaniasis reported	numeric	AMR	Americas	Country	DOM	Dominican Republic	Year	2012	false		EN
NTD_LEISHCNUM	Number of cases of cutaneous leishmaniasis reported	numeric	AFR	Africa	Country	ERI	Eritrea	Year	2012	false		EN
NTD_LEISHCNUM	Number of cases of cutaneous leishmaniasis reported	numeric	AFR	Africa	Country	GMB	Gambia	Year	2012	false		EN
NTD_LEISHCNUM	Number of cases of cutaneous leishmaniasis reported	numeric	AFR	Africa	Country	GHA	Ghana	Year	2012	false		EN
NTD_LEISHCNUM	Number of cases of cutaneous leishmaniasis reported	numeric	AFR	Africa	Country	GIN	Guinea	Year	2012	false		EN
NTD_LEISHCNUM	Number of cases of cutaneous leishmaniasis reported	numeric	AFR	Africa	Country	GNB	Guinea-Bissau	Year	2012	false		EN
NTD_LEISHCNUM	Number of cases of cutaneous leishmaniasis reported	numeric	AFR	Africa	Country	KEN	Kenya	Year	2012	false		EN
NTD_LEISHCNUM	Number of cases of cutaneous leishmaniasis reported	numeric	EUR	Europe	Country	KGZ	Kyrgyzstan	Year	2012	false		EN
NTD_LEISHCNUM	Number of cases of cutaneous leishmaniasis reported	numeric	AFR	Africa	Country	MWI	Malawi	Year	2012	false		EN
NTD_LEISHCNUM	Number of cases of cutaneous leishmaniasis reported	numeric	AFR	Africa	Country	MLI	Mali	Year	2012	false		EN
NTD_LEISHCNUM	Number of cases of cutaneous leishmaniasis reported	numeric	AFR	Africa	Country	MRT	Mauritania	Year	2012	false		EN
NTD_LEISHCNUM	Number of cases of cutaneous leishmaniasis reported	numeric	EUR	Europe	Country	MCO	Monaco	Year	2012	false		EN
NTD_LEISHCNUM	Number of cases of cutaneous leishmaniasis reported	numeric	EUR	Europe	Country	MNE	Montenegro	Year	2012	false		EN
NTD_LEISHCNUM	Number of cases of cutaneous leishmaniasis reported	numeric	AFR	Africa	Country	NAM	Namibia	Year	2012	false		EN
NTD_LEISHCNUM	Number of cases of cutaneous leishmaniasis reported	numeric	AFR	Africa	Country	NER	Niger	Year	2012	false		EN
NTD_LEISHCNUM	Number of cases of cutaneous leishmaniasis reported	numeric	EUR	Europe	Country	MKD	The former Yugoslav Republic of Macedonia	Year	2012	false		EN
NTD_LEISHCNUM	Number of cases of cutaneous leishmaniasis reported	numeric	AFR	Africa	Country	SEN	Senegal	Year	2012	false		EN
NTD_LEISHCNUM	Number of cases of cutaneous leishmaniasis reported	numeric	EUR	Europe	Country	SVN	Slovenia	Year	2012	false		EN
NTD_LEISHCNUM	Number of cases of cutaneous leishmaniasis reported	numeric	SEAR	South-East Asia	Country	LKA	Sri Lanka	Year	2012	false		EN
NTD_LEISHCNUM	Number of cases of cutaneous leishmaniasis reported	numeric	AMR	Americas	Country	USA	United States of America	Year	2012	false		EN
NTD_LEISHCNUM	Number of cases of cutaneous leishmaniasis reported	numeric	EUR	Europe	Country	ARM	Armenia	Year	2011	false	0	EN
NTD_LEISHCNUM	Number of cases of cutaneous leishmaniasis reported	numeric	EUR	Europe	Country	BIH	Bosnia and Herzegovina	Year	2011	false	0	EN
NTD_LEISHCNUM	Number of cases of cutaneous leishmaniasis reported	numeric	AFR	Africa	Country	CIV	Côte d’Ivoire	Year	2011	false	0	EN
NTD_LEISHCNUM	Number of cases of cutaneous leishmaniasis reported	numeric	EUR	Europe	Country	CYP	Cyprus	Year	2011	false	0	EN
NTD_LEISHCNUM	Number of cases of cutaneous leishmaniasis reported	numeric	SEAR	South-East Asia	Country	NPL	Nepal	Year	2011	false	0	EN
NTD_LEISHCNUM	Number of cases of cutaneous leishmaniasis reported	numeric	EMR	Eastern Mediterranean	Country	OMN	Oman	Year	2011	false	0	EN
NTD_LEISHCNUM	Number of cases of cutaneous leishmaniasis reported	numeric	EUR	Europe	Country	ALB	Albania	Year	2011	false	1	EN
NTD_LEISHCNUM	Number of cases of cutaneous leishmaniasis reported	numeric	EUR	Europe	Country	HRV	Croatia	Year	2011	false	1	EN
NTD_LEISHCNUM	Number of cases of cutaneous leishmaniasis reported	numeric	EUR	Europe	Country	MLT	Malta	Year	2011	false	1	EN
NTD_LEISHCNUM	Number of cases of cutaneous leishmaniasis reported	numeric	EUR	Europe	Country	ESP	Spain	Year	2011	false	10	EN
NTD_LEISHCNUM	Number of cases of cutaneous leishmaniasis reported	numeric	AMR	Americas	Country	PER	Peru	Year	2011	false	11204	EN
NTD_LEISHCNUM	Number of cases of cutaneous leishmaniasis reported	numeric	AFR	Africa	Country	DZA	Algeria	Year	2011	false	11742	EN
NTD_LEISHCNUM	Number of cases of cutaneous leishmaniasis reported	numeric	EMR	Eastern Mediterranean	Country	SDN	Sudan	Year	2011	false	111	EN
NTD_LEISHCNUM	Number of cases of cutaneous leishmaniasis reported	numeric	EMR	Eastern Mediterranean	Country	PAK	Pakistan	Year	2011	false	12938	EN
NTD_LEISHCNUM	Number of cases of cutaneous leishmaniasis reported	numeric	AFR	Africa	Country	GHA	Ghana	Year	2011	false	129	EN
NTD_LEISHCNUM	Number of cases of cutaneous leishmaniasis reported	numeric	EUR	Europe	Country	TJK	Tajikistan	Year	2011	false	13	EN
NTD_LEISHCNUM	Number of cases of cutaneous leishmaniasis reported	numeric	EMR	Eastern Mediterranean	Country	LBY	Libya	Year	2011	false	1327	EN
NTD_LEISHCNUM	Number of cases of cutaneous leishmaniasis reported	numeric	EMR	Eastern Mediterranean	Country	JOR	Jordan	Year	2011	false	136	EN
NTD_LEISHCNUM	Number of cases of cutaneous leishmaniasis reported	numeric	AMR	Americas	Country	CRI	Costa Rica	Year	2011	false	1376	EN
NTD_LEISHCNUM	Number of cases of cutaneous leishmaniasis reported	numeric	AMR	Americas	Country	ECU	Ecuador	Year	2011	false	1385	EN
NTD_LEISHCNUM	Number of cases of cutaneous leishmaniasis reported	numeric	AFR	Africa	Country	BFA	Burkina Faso	Year	2011	false	1389	EN
NTD_LEISHCNUM	Number of cases of cutaneous leishmaniasis reported	numeric	SEAR	South-East Asia	Country	IND	India	Year	2011	false	139	EN
NTD_LEISHCNUM	Number of cases of cutaneous leishmaniasis reported	numeric	AMR	Americas	Country	ARG	Argentina	Year	2011	false	140	EN
NTD_LEISHCNUM	Number of cases of cutaneous leishmaniasis reported	numeric	AMR	Americas	Country	GUY	Guyana	Year	2011	false	15	EN
NTD_LEISHCNUM	Number of cases of cutaneous leishmaniasis reported	numeric	AMR	Americas	Country	VEN	Venezuela (Bolivarian Republic of)	Year	2011	false	1551	EN
NTD_LEISHCNUM	Number of cases of cutaneous leishmaniasis reported	numeric	AMR	Americas	Country	BOL	Bolivia (Plurinational State of)	Year	2011	false	1598	EN
NTD_LEISHCNUM	Number of cases of cutaneous leishmaniasis reported	numeric	AMR	Americas	Country	SLV	El Salvador	Year	2011	false	17	EN
NTD_LEISHCNUM	Number of cases of cutaneous leishmaniasis reported	numeric	AMR	Americas	Country	HND	Honduras	Year	2011	false	1736	EN
NTD_LEISHCNUM	Number of cases of cutaneous leishmaniasis reported	numeric	EUR	Europe	Country	TUR	Türkiye	Year	2011	false	1803	EN
NTD_LEISHCNUM	Number of cases of cutaneous leishmaniasis reported	numeric	AMR	Americas	Country	PRY	Paraguay	Year	2011	false	184	EN
NTD_LEISHCNUM	Number of cases of cutaneous leishmaniasis reported	numeric	EMR	Eastern Mediterranean	Country	IRN	Iran (Islamic Republic of)	Year	2011	false	19426	EN
NTD_LEISHCNUM	Number of cases of cutaneous leishmaniasis reported	numeric	EMR	Eastern Mediterranean	Country	SAU	Saudi Arabia	Year	2011	false	1951	EN
NTD_LEISHCNUM	Number of cases of cutaneous leishmaniasis reported	numeric	EUR	Europe	Country	GRC	Greece	Year	2011	false	2	EN
NTD_LEISHCNUM	Number of cases of cutaneous leishmaniasis reported	numeric	EUR	Europe	Country	PRT	Portugal	Year	2011	false	2	EN
NTD_LEISHCNUM	Number of cases of cutaneous leishmaniasis reported	numeric	EUR	Europe	Country	UKR	Ukraine	Year	2011	false	2	EN
NTD_LEISHCNUM	Number of cases of cutaneous leishmaniasis reported	numeric	AMR	Americas	Country	BRA	Brazil	Year	2011	false	21395	EN
NTD_LEISHCNUM	Number of cases of cutaneous leishmaniasis reported	numeric	EMR	Eastern Mediterranean	Country	YEM	Yemen	Year	2011	false	2124	EN
NTD_LEISHCNUM	Number of cases of cutaneous leishmaniasis reported	numeric	AFR	Africa	Country	ETH	Ethiopia	Year	2011	false	225	EN
NTD_LEISHCNUM	Number of cases of cutaneous leishmaniasis reported	numeric	EUR	Europe	Country	ITA	Italy	Year	2011	false	24	EN
NTD_LEISHCNUM	Number of cases of cutaneous leishmaniasis reported	numeric	EUR	Europe	Country	KAZ	Kazakhstan	Year	2011	false	24	EN
NTD_LEISHCNUM	Number of cases of cutaneous leishmaniasis reported	numeric	EUR	Europe	Country	UZB	Uzbekistan	Year	2011	false	253	EN
NTD_LEISHCNUM	Number of cases of cutaneous leishmaniasis reported	numeric	EMR	Eastern Mediterranean	Country	IRQ	Iraq	Year	2011	false	2978	EN
NTD_LEISHCNUM	Number of cases of cutaneous leishmaniasis reported	numeric	EUR	Europe	Country	AZE	Azerbaijan	Year	2011	false	31	EN
NTD_LEISHCNUM	Number of cases of cutaneous leishmaniasis reported	numeric	EMR	Eastern Mediterranean	Country	AFG	Afghanistan	Year	2011	false	31293	EN
NTD_LEISHCNUM	Number of cases of cutaneous leishmaniasis reported	numeric	EUR	Europe	Country	ISR	Israel	Year	2011	false	310	EN
NTD_LEISHCNUM	Number of cases of cutaneous leishmaniasis reported	numeric	AMR	Americas	Country	NIC	Nicaragua	Year	2011	false	3146	EN
NTD_LEISHCNUM	Number of cases of cutaneous leishmaniasis reported	numeric	AMR	Americas	Country	PAN	Panama	Year	2011	false	3221	EN
NTD_LEISHCNUM	Number of cases of cutaneous leishmaniasis reported	numeric	AMR	Americas	Country	MEX	Mexico	Year	2011	false	342	EN
NTD_LEISHCNUM	Number of cases of cutaneous leishmaniasis reported	numeric	EMR	Eastern Mediterranean	Country	MAR	Morocco	Year	2011	false	4319	EN
NTD_LEISHCNUM	Number of cases of cutaneous leishmaniasis reported	numeric	EMR	Eastern Mediterranean	Country	LBN	Lebanon	Year	2011	false	5	EN
NTD_LEISHCNUM	Number of cases of cutaneous leishmaniasis reported	numeric	EMR	Eastern Mediterranean	Country	TUN	Tunisia	Year	2011	false	5114	EN
NTD_LEISHCNUM	Number of cases of cutaneous leishmaniasis reported	numeric	AMR	Americas	Country	GTM	Guatemala	Year	2011	false	549	EN
NTD_LEISHCNUM	Number of cases of cutaneous leishmaniasis reported	numeric	EMR	Eastern Mediterranean	Country	SYR	Syrian Arab Republic	Year	2011	false	58156	EN
NTD_LEISHCNUM	Number of cases of cutaneous leishmaniasis reported	numeric	WPR	Western Pacific	Country	CHN	China	Year	2011	false	6	EN
NTD_LEISHCNUM	Number of cases of cutaneous leishmaniasis reported	numeric	EUR	Europe	Country	FRA	France	Year	2011	false	6	EN
NTD_LEISHCNUM	Number of cases of cutaneous leishmaniasis reported	numeric	EUR	Europe	Country	GEO	Georgia	Year	2011	false	6	EN
NTD_LEISHCNUM	Number of cases of cutaneous leishmaniasis reported	numeric	EMR	Eastern Mediterranean	Country	KWT	Kuwait	Year	2011	false	7	EN
NTD_LEISHCNUM	Number of cases of cutaneous leishmaniasis reported	numeric	EUR	Europe	Country	TKM	Turkmenistan	Year	2011	false	81	EN
NTD_LEISHCNUM	Number of cases of cutaneous leishmaniasis reported	numeric	EMR	Eastern Mediterranean	Country	EGY	Egypt	Year	2011	false	864	EN
NTD_LEISHCNUM	Number of cases of cutaneous leishmaniasis reported	numeric	AMR	Americas	Country	COL	Colombia	Year	2011	false	9063	EN
NTD_LEISHCNUM	Number of cases of cutaneous leishmaniasis reported	numeric	AFR	Africa	Country	NGA	Nigeria	Year	2011	false	95	EN
NTD_LEISHCNUM	Number of cases of cutaneous leishmaniasis reported	numeric	AMR	Americas	Country	BLZ	Belize	Year	2011	false		EN
NTD_LEISHCNUM	Number of cases of cutaneous leishmaniasis reported	numeric	SEAR	South-East Asia	Country	BTN	Bhutan	Year	2011	false		EN
NTD_LEISHCNUM	Number of cases of cutaneous leishmaniasis reported	numeric	EUR	Europe	Country	BGR	Bulgaria	Year	2011	false		EN
NTD_LEISHCNUM	Number of cases of cutaneous leishmaniasis reported	numeric	AFR	Africa	Country	CMR	Cameroon	Year	2011	false		EN
NTD_LEISHCNUM	Number of cases of cutaneous leishmaniasis reported	numeric	AFR	Africa	Country	CAF	Central African Republic	Year	2011	false		EN
NTD_LEISHCNUM	Number of cases of cutaneous leishmaniasis reported	numeric	AFR	Africa	Country	TCD	Chad	Year	2011	false		EN
NTD_LEISHCNUM	Number of cases of cutaneous leishmaniasis reported	numeric	AFR	Africa	Country	COD	Democratic Republic of the Congo	Year	2011	false		EN
NTD_LEISHCNUM	Number of cases of cutaneous leishmaniasis reported	numeric	EMR	Eastern Mediterranean	Country	DJI	Djibouti	Year	2011	false		EN
NTD_LEISHCNUM	Number of cases of cutaneous leishmaniasis reported	numeric	AMR	Americas	Country	DOM	Dominican Republic	Year	2011	false		EN
NTD_LEISHCNUM	Number of cases of cutaneous leishmaniasis reported	numeric	AFR	Africa	Country	ERI	Eritrea	Year	2011	false		EN
NTD_LEISHCNUM	Number of cases of cutaneous leishmaniasis reported	numeric	AFR	Africa	Country	GMB	Gambia	Year	2011	false		EN
NTD_LEISHCNUM	Number of cases of cutaneous leishmaniasis reported	numeric	AFR	Africa	Country	GIN	Guinea	Year	2011	false		EN
NTD_LEISHCNUM	Number of cases of cutaneous leishmaniasis reported	numeric	AFR	Africa	Country	GNB	Guinea-Bissau	Year	2011	false		EN
NTD_LEISHCNUM	Number of cases of cutaneous leishmaniasis reported	numeric	AFR	Africa	Country	KEN	Kenya	Year	2011	false		EN
NTD_LEISHCNUM	Number of cases of cutaneous leishmaniasis reported	numeric	EUR	Europe	Country	KGZ	Kyrgyzstan	Year	2011	false		EN
NTD_LEISHCNUM	Number of cases of cutaneous leishmaniasis reported	numeric	AFR	Africa	Country	MWI	Malawi	Year	2011	false		EN
NTD_LEISHCNUM	Number of cases of cutaneous leishmaniasis reported	numeric	AFR	Africa	Country	MLI	Mali	Year	2011	false		EN
NTD_LEISHCNUM	Number of cases of cutaneous leishmaniasis reported	numeric	AFR	Africa	Country	MRT	Mauritania	Year	2011	false		EN
NTD_LEISHCNUM	Number of cases of cutaneous leishmaniasis reported	numeric	EUR	Europe	Country	MCO	Monaco	Year	2011	false		EN
NTD_LEISHCNUM	Number of cases of cutaneous leishmaniasis reported	numeric	EUR	Europe	Country	MNE	Montenegro	Year	2011	false		EN
NTD_LEISHCNUM	Number of cases of cutaneous leishmaniasis reported	numeric	AFR	Africa	Country	NAM	Namibia	Year	2011	false		EN
NTD_LEISHCNUM	Number of cases of cutaneous leishmaniasis reported	numeric	AFR	Africa	Country	NER	Niger	Year	2011	false		EN
NTD_LEISHCNUM	Number of cases of cutaneous leishmaniasis reported	numeric	EUR	Europe	Country	MKD	The former Yugoslav Republic of Macedonia	Year	2011	false		EN
NTD_LEISHCNUM	Number of cases of cutaneous leishmaniasis reported	numeric	AFR	Africa	Country	SEN	Senegal	Year	2011	false		EN
NTD_LEISHCNUM	Number of cases of cutaneous leishmaniasis reported	numeric	EUR	Europe	Country	SVN	Slovenia	Year	2011	false		EN
NTD_LEISHCNUM	Number of cases of cutaneous leishmaniasis reported	numeric	SEAR	South-East Asia	Country	LKA	Sri Lanka	Year	2011	false		EN
NTD_LEISHCNUM	Number of cases of cutaneous leishmaniasis reported	numeric	AMR	Americas	Country	SUR	Suriname	Year	2011	false		EN
NTD_LEISHCNUM	Number of cases of cutaneous leishmaniasis reported	numeric	AMR	Americas	Country	USA	United States of America	Year	2011	false		EN
NTD_LEISHCNUM	Number of cases of cutaneous leishmaniasis reported	numeric	AFR	Africa	Country	CIV	Côte d’Ivoire	Year	2010	false	0	EN
NTD_LEISHCNUM	Number of cases of cutaneous leishmaniasis reported	numeric	SEAR	South-East Asia	Country	NPL	Nepal	Year	2010	false	0	EN
NTD_LEISHCNUM	Number of cases of cutaneous leishmaniasis reported	numeric	EUR	Europe	Country	UKR	Ukraine	Year	2010	false	0	EN
NTD_LEISHCNUM	Number of cases of cutaneous leishmaniasis reported	numeric	AMR	Americas	Country	USA	United States of America	Year	2010	false	0	EN
NTD_LEISHCNUM	Number of cases of cutaneous leishmaniasis reported	numeric	EUR	Europe	Country	ALB	Albania	Year	2010	false	1	EN
NTD_LEISHCNUM	Number of cases of cutaneous leishmaniasis reported	numeric	EUR	Europe	Country	ESP	Spain	Year	2010	false	10	EN
NTD_LEISHCNUM	Number of cases of cutaneous leishmaniasis reported	numeric	AFR	Africa	Country	DZA	Algeria	Year	2010	false	10173	EN
NTD_LEISHCNUM	Number of cases of cutaneous leishmaniasis reported	numeric	EUR	Europe	Country	MLT	Malta	Year	2010	false	11	EN
NTD_LEISHCNUM	Number of cases of cutaneous leishmaniasis reported	numeric	AMR	Americas	Country	CRI	Costa Rica	Year	2010	false	1143	EN
NTD_LEISHCNUM	Number of cases of cutaneous leishmaniasis reported	numeric	EMR	Eastern Mediterranean	Country	KWT	Kuwait	Year	2010	false	12	EN
NTD_LEISHCNUM	Number of cases of cutaneous leishmaniasis reported	numeric	AMR	Americas	Country	HND	Honduras	Year	2010	false	1362	EN
NTD_LEISHCNUM	Number of cases of cutaneous leishmaniasis reported	numeric	EMR	Eastern Mediterranean	Country	PAK	Pakistan	Year	2010	false	1387	EN
NTD_LEISHCNUM	Number of cases of cutaneous leishmaniasis reported	numeric	AMR	Americas	Country	COL	Colombia	Year	2010	false	14818	EN
NTD_LEISHCNUM	Number of cases of cutaneous leishmaniasis reported	numeric	AMR	Americas	Country	BOL	Bolivia (Plurinational State of)	Year	2010	false	1440	EN
NTD_LEISHCNUM	Number of cases of cutaneous leishmaniasis reported	numeric	SEAR	South-East Asia	Country	LKA	Sri Lanka	Year	2010	false	148	EN
NTD_LEISHCNUM	Number of cases of cutaneous leishmaniasis reported	numeric	AMR	Americas	Country	GUY	Guyana	Year	2010	false	15	EN
NTD_LEISHCNUM	Number of cases of cutaneous leishmaniasis reported	numeric	EMR	Eastern Mediterranean	Country	JOR	Jordan	Year	2010	false	155	EN
NTD_LEISHCNUM	Number of cases of cutaneous leishmaniasis reported	numeric	AMR	Americas	Country	ECU	Ecuador	Year	2010	false	1629	EN
NTD_LEISHCNUM	Number of cases of cutaneous leishmaniasis reported	numeric	AMR	Americas	Country	ARG	Argentina	Year	2010	false	166	EN
NTD_LEISHCNUM	Number of cases of cutaneous leishmaniasis reported	numeric	AMR	Americas	Country	VEN	Venezuela (Bolivarian Republic of)	Year	2010	false	1952	EN
NTD_LEISHCNUM	Number of cases of cutaneous leishmaniasis reported	numeric	EUR	Europe	Country	GRC	Greece	Year	2010	false	2	EN
NTD_LEISHCNUM	Number of cases of cutaneous leishmaniasis reported	numeric	EUR	Europe	Country	ITA	Italy	Year	2010	false	22	EN
NTD_LEISHCNUM	Number of cases of cutaneous leishmaniasis reported	numeric	AMR	Americas	Country	BRA	Brazil	Year	2010	false	22397	EN
NTD_LEISHCNUM	Number of cases of cutaneous leishmaniasis reported	numeric	EMR	Eastern Mediterranean	Country	IRN	Iran (Islamic Republic of)	Year	2010	false	22921	EN
NTD_LEISHCNUM	Number of cases of cutaneous leishmaniasis reported	numeric	EUR	Europe	Country	TUR	Türkiye	Year	2010	false	2237	EN
NTD_LEISHCNUM	Number of cases of cutaneous leishmaniasis reported	numeric	EMR	Eastern Mediterranean	Country	LBY	Libya	Year	2010	false	2273	EN
NTD_LEISHCNUM	Number of cases of cutaneous leishmaniasis reported	numeric	EUR	Europe	Country	ISR	Israel	Year	2010	false	230	EN
NTD_LEISHCNUM	Number of cases of cutaneous leishmaniasis reported	numeric	AMR	Americas	Country	PRY	Paraguay	Year	2010	false	262	EN
NTD_LEISHCNUM	Number of cases of cutaneous leishmaniasis reported	numeric	AMR	Americas	Country	SUR	Suriname	Year	2010	false	291	EN
NTD_LEISHCNUM	Number of cases of cutaneous leishmaniasis reported	numeric	EMR	Eastern Mediterranean	Country	OMN	Oman	Year	2010	false	3	EN
NTD_LEISHCNUM	Number of cases of cutaneous leishmaniasis reported	numeric	EUR	Europe	Country	TJK	Tajikistan	Year	2010	false	3	EN
NTD_LEISHCNUM	Number of cases of cutaneous leishmaniasis reported	numeric	EMR	Eastern Mediterranean	Country	IRQ	Iraq	Year	2010	false	3113	EN
NTD_LEISHCNUM	Number of cases of cutaneous leishmaniasis reported	numeric	EMR	Eastern Mediterranean	Country	EGY	Egypt	Year	2010	false	318	EN
NTD_LEISHCNUM	Number of cases of cutaneous leishmaniasis reported	numeric	EMR	Eastern Mediterranean	Country	AFG	Afghanistan	Year	2010	false	32145	EN
NTD_LEISHCNUM	Number of cases of cutaneous leishmaniasis reported	numeric	AMR	Americas	Country	PAN	Panama	Year	2010	false	3221	EN
NTD_LEISHCNUM	Number of cases of cutaneous leishmaniasis reported	numeric	EMR	Eastern Mediterranean	Country	YEM	Yemen	Year	2010	false	3234	EN
NTD_LEISHCNUM	Number of cases of cutaneous leishmaniasis reported	numeric	AMR	Americas	Country	NIC	Nicaragua	Year	2010	false	3497	EN
NTD_LEISHCNUM	Number of cases of cutaneous leishmaniasis reported	numeric	EMR	Eastern Mediterranean	Country	TUN	Tunisia	Year	2010	false	3811	EN
NTD_LEISHCNUM	Number of cases of cutaneous leishmaniasis reported	numeric	AMR	Americas	Country	SLV	El Salvador	Year	2010	false	4	EN
NTD_LEISHCNUM	Number of cases of cutaneous leishmaniasis reported	numeric	EUR	Europe	Country	KAZ	Kazakhstan	Year	2010	false	4	EN
NTD_LEISHCNUM	Number of cases of cutaneous leishmaniasis reported	numeric	AMR	Americas	Country	GTM	Guatemala	Year	2010	false	410	EN
NTD_LEISHCNUM	Number of cases of cutaneous leishmaniasis reported	numeric	EMR	Eastern Mediterranean	Country	SAU	Saudi Arabia	Year	2010	false	4129	EN
NTD_LEISHCNUM	Number of cases of cutaneous leishmaniasis reported	numeric	EMR	Eastern Mediterranean	Country	SYR	Syrian Arab Republic	Year	2010	false	42172	EN
NTD_LEISHCNUM	Number of cases of cutaneous leishmaniasis reported	numeric	EUR	Europe	Country	AZE	Azerbaijan	Year	2010	false	45	EN
NTD_LEISHCNUM	Number of cases of cutaneous leishmaniasis reported	numeric	AMR	Americas	Country	MEX	Mexico	Year	2010	false	456	EN
NTD_LEISHCNUM	Number of cases of cutaneous leishmaniasis reported	numeric	EUR	Europe	Country	GEO	Georgia	Year	2010	false	5	EN
NTD_LEISHCNUM	Number of cases of cutaneous leishmaniasis reported	numeric	EMR	Eastern Mediterranean	Country	LBN	Lebanon	Year	2010	false	6	EN
NTD_LEISHCNUM	Number of cases of cutaneous leishmaniasis reported	numeric	EUR	Europe	Country	UZB	Uzbekistan	Year	2010	false	605	EN
NTD_LEISHCNUM	Number of cases of cutaneous leishmaniasis reported	numeric	EMR	Eastern Mediterranean	Country	SDN	Sudan	Year	2010	false	752	EN
NTD_LEISHCNUM	Number of cases of cutaneous leishmaniasis reported	numeric	AMR	Americas	Country	PER	Peru	Year	2010	false	7612	EN
NTD_LEISHCNUM	Number of cases of cutaneous leishmaniasis reported	numeric	EUR	Europe	Country	FRA	France	Year	2010	false	8	EN
NTD_LEISHCNUM	Number of cases of cutaneous leishmaniasis reported	numeric	EMR	Eastern Mediterranean	Country	MAR	Morocco	Year	2010	false	8707	EN
NTD_LEISHCNUM	Number of cases of cutaneous leishmaniasis reported	numeric	EUR	Europe	Country	ARM	Armenia	Year	2010	false		EN
NTD_LEISHCNUM	Number of cases of cutaneous leishmaniasis reported	numeric	AMR	Americas	Country	BLZ	Belize	Year	2010	false		EN
NTD_LEISHCNUM	Number of cases of cutaneous leishmaniasis reported	numeric	SEAR	South-East Asia	Country	BTN	Bhutan	Year	2010	false		EN
NTD_LEISHCNUM	Number of cases of cutaneous leishmaniasis reported	numeric	EUR	Europe	Country	BIH	Bosnia and Herzegovina	Year	2010	false		EN
NTD_LEISHCNUM	Number of cases of cutaneous leishmaniasis reported	numeric	EUR	Europe	Country	BGR	Bulgaria	Year	2010	false		EN
NTD_LEISHCNUM	Number of cases of cutaneous leishmaniasis reported	numeric	AFR	Africa	Country	BFA	Burkina Faso	Year	2010	false		EN
NTD_LEISHCNUM	Number of cases of cutaneous leishmaniasis reported	numeric	AFR	Africa	Country	CMR	Cameroon	Year	2010	false		EN
NTD_LEISHCNUM	Number of cases of cutaneous leishmaniasis reported	numeric	AFR	Africa	Country	CAF	Central African Republic	Year	2010	false		EN
NTD_LEISHCNUM	Number of cases of cutaneous leishmaniasis reported	numeric	AFR	Africa	Country	TCD	Chad	Year	2010	false		EN
NTD_LEISHCNUM	Number of cases of cutaneous leishmaniasis reported	numeric	WPR	Western Pacific	Country	CHN	China	Year	2010	false		EN
NTD_LEISHCNUM	Number of cases of cutaneous leishmaniasis reported	numeric	EUR	Europe	Country	HRV	Croatia	Year	2010	false		EN
NTD_LEISHCNUM	Number of cases of cutaneous leishmaniasis reported	numeric	EUR	Europe	Country	CYP	Cyprus	Year	2010	false		EN
NTD_LEISHCNUM	Number of cases of cutaneous leishmaniasis reported	numeric	AFR	Africa	Country	COD	Democratic Republic of the Congo	Year	2010	false		EN
NTD_LEISHCNUM	Number of cases of cutaneous leishmaniasis reported	numeric	EMR	Eastern Mediterranean	Country	DJI	Djibouti	Year	2010	false		EN
NTD_LEISHCNUM	Number of cases of cutaneous leishmaniasis reported	numeric	AMR	Americas	Country	DOM	Dominican Republic	Year	2010	false		EN
NTD_LEISHCNUM	Number of cases of cutaneous leishmaniasis reported	numeric	AFR	Africa	Country	ERI	Eritrea	Year	2010	false		EN
NTD_LEISHCNUM	Number of cases of cutaneous leishmaniasis reported	numeric	AFR	Africa	Country	ETH	Ethiopia	Year	2010	false		EN
NTD_LEISHCNUM	Number of cases of cutaneous leishmaniasis reported	numeric	AFR	Africa	Country	GMB	Gambia	Year	2010	false		EN
NTD_LEISHCNUM	Number of cases of cutaneous leishmaniasis reported	numeric	AFR	Africa	Country	GHA	Ghana	Year	2010	false		EN
NTD_LEISHCNUM	Number of cases of cutaneous leishmaniasis reported	numeric	AFR	Africa	Country	GIN	Guinea	Year	2010	false		EN
NTD_LEISHCNUM	Number of cases of cutaneous leishmaniasis reported	numeric	AFR	Africa	Country	GNB	Guinea-Bissau	Year	2010	false		EN
NTD_LEISHCNUM	Number of cases of cutaneous leishmaniasis reported	numeric	SEAR	South-East Asia	Country	IND	India	Year	2010	false		EN
NTD_LEISHCNUM	Number of cases of cutaneous leishmaniasis reported	numeric	AFR	Africa	Country	KEN	Kenya	Year	2010	false		EN
NTD_LEISHCNUM	Number of cases of cutaneous leishmaniasis reported	numeric	EUR	Europe	Country	KGZ	Kyrgyzstan	Year	2010	false		EN
NTD_LEISHCNUM	Number of cases of cutaneous leishmaniasis reported	numeric	AFR	Africa	Country	MWI	Malawi	Year	2010	false		EN
NTD_LEISHCNUM	Number of cases of cutaneous leishmaniasis reported	numeric	AFR	Africa	Country	MLI	Mali	Year	2010	false		EN
NTD_LEISHCNUM	Number of cases of cutaneous leishmaniasis reported	numeric	AFR	Africa	Country	MRT	Mauritania	Year	2010	false		EN
NTD_LEISHCNUM	Number of cases of cutaneous leishmaniasis reported	numeric	EUR	Europe	Country	MCO	Monaco	Year	2010	false		EN
NTD_LEISHCNUM	Number of cases of cutaneous leishmaniasis reported	numeric	EUR	Europe	Country	MNE	Montenegro	Year	2010	false		EN
NTD_LEISHCNUM	Number of cases of cutaneous leishmaniasis reported	numeric	AFR	Africa	Country	NAM	Namibia	Year	2010	false		EN
NTD_LEISHCNUM	Number of cases of cutaneous leishmaniasis reported	numeric	AFR	Africa	Country	NER	Niger	Year	2010	false		EN
NTD_LEISHCNUM	Number of cases of cutaneous leishmaniasis reported	numeric	AFR	Africa	Country	NGA	Nigeria	Year	2010	false		EN
NTD_LEISHCNUM	Number of cases of cutaneous leishmaniasis reported	numeric	EUR	Europe	Country	PRT	Portugal	Year	2010	false		EN
NTD_LEISHCNUM	Number of cases of cutaneous leishmaniasis reported	numeric	EUR	Europe	Country	MKD	The former Yugoslav Republic of Macedonia	Year	2010	false		EN
NTD_LEISHCNUM	Number of cases of cutaneous leishmaniasis reported	numeric	AFR	Africa	Country	SEN	Senegal	Year	2010	false		EN
NTD_LEISHCNUM	Number of cases of cutaneous leishmaniasis reported	numeric	EUR	Europe	Country	SVN	Slovenia	Year	2010	false		EN
NTD_LEISHCNUM	Number of cases of cutaneous leishmaniasis reported	numeric	SEAR	South-East Asia	Country	THA	Thailand	Year	2010	false		EN
NTD_LEISHCNUM	Number of cases of cutaneous leishmaniasis reported	numeric	EUR	Europe	Country	TKM	Turkmenistan	Year	2010	false		EN
NTD_LEISHCNUM	Number of cases of cutaneous leishmaniasis reported	numeric	AFR	Africa	Country	CIV	Côte d’Ivoire	Year	2009	false	0	EN
NTD_LEISHCNUM	Number of cases of cutaneous leishmaniasis reported	numeric	AMR	Americas	Country	SLV	El Salvador	Year	2009	false	0	EN
NTD_LEISHCNUM	Number of cases of cutaneous leishmaniasis reported	numeric	SEAR	South-East Asia	Country	NPL	Nepal	Year	2009	false	0	EN
NTD_LEISHCNUM	Number of cases of cutaneous leishmaniasis reported	numeric	EUR	Europe	Country	ALB	Albania	Year	2009	false	1	EN
NTD_LEISHCNUM	Number of cases of cutaneous leishmaniasis reported	numeric	EMR	Eastern Mediterranean	Country	LBN	Lebanon	Year	2009	false	1	EN
NTD_LEISHCNUM	Number of cases of cutaneous leishmaniasis reported	numeric	EUR	Europe	Country	ESP	Spain	Year	2009	false	10	EN
NTD_LEISHCNUM	Number of cases of cutaneous leishmaniasis reported	numeric	AFR	Africa	Country	DZA	Algeria	Year	2009	false	10666	EN
NTD_LEISHCNUM	Number of cases of cutaneous leishmaniasis reported	numeric	EUR	Europe	Country	ISR	Israel	Year	2009	false	133	EN
NTD_LEISHCNUM	Number of cases of cutaneous leishmaniasis reported	numeric	AMR	Americas	Country	SUR	Suriname	Year	2009	false	138	EN
NTD_LEISHCNUM	Number of cases of cutaneous leishmaniasis reported	numeric	EMR	Eastern Mediterranean	Country	JOR	Jordan	Year	2009	false	148	EN
NTD_LEISHCNUM	Number of cases of cutaneous leishmaniasis reported	numeric	AMR	Americas	Country	BOL	Bolivia (Plurinational State of)	Year	2009	false	1487	EN
NTD_LEISHCNUM	Number of cases of cutaneous leishmaniasis reported	numeric	AMR	Americas	Country	COL	Colombia	Year	2009	false	15420	EN
NTD_LEISHCNUM	Number of cases of cutaneous leishmaniasis reported	numeric	AMR	Americas	Country	HND	Honduras	Year	2009	false	1502	EN
NTD_LEISHCNUM	Number of cases of cutaneous leishmaniasis reported	numeric	AMR	Americas	Country	ARG	Argentina	Year	2009	false	163	EN
NTD_LEISHCNUM	Number of cases of cutaneous leishmaniasis reported	numeric	EMR	Eastern Mediterranean	Country	LBY	Libya	Year	2009	false	1691	EN
NTD_LEISHCNUM	Number of cases of cutaneous leishmaniasis reported	numeric	EUR	Europe	Country	TUR	Türkiye	Year	2009	false	1696	EN
NTD_LEISHCNUM	Number of cases of cutaneous leishmaniasis reported	numeric	AMR	Americas	Country	ECU	Ecuador	Year	2009	false	1735	EN
NTD_LEISHCNUM	Number of cases of cutaneous leishmaniasis reported	numeric	EMR	Eastern Mediterranean	Country	TUN	Tunisia	Year	2009	false	1737	EN
NTD_LEISHCNUM	Number of cases of cutaneous leishmaniasis reported	numeric	EMR	Eastern Mediterranean	Country	EGY	Egypt	Year	2009	false	174	EN
NTD_LEISHCNUM	Number of cases of cutaneous leishmaniasis reported	numeric	EMR	Eastern Mediterranean	Country	YEM	Yemen	Year	2009	false	1801	EN
NTD_LEISHCNUM	Number of cases of cutaneous leishmaniasis reported	numeric	AMR	Americas	Country	PAN	Panama	Year	2009	false	1866	EN
NTD_LEISHCNUM	Number of cases of cutaneous leishmaniasis reported	numeric	SEAR	South-East Asia	Country	IND	India	Year	2009	false	187	EN
NTD_LEISHCNUM	Number of cases of cutaneous leishmaniasis reported	numeric	EUR	Europe	Country	FRA	France	Year	2009	false	2	EN
NTD_LEISHCNUM	Number of cases of cutaneous leishmaniasis reported	numeric	AMR	Americas	Country	USA	United States of America	Year	2009	false	2	EN
NTD_LEISHCNUM	Number of cases of cutaneous leishmaniasis reported	numeric	AMR	Americas	Country	CRI	Costa Rica	Year	2009	false	2025	EN
NTD_LEISHCNUM	Number of cases of cutaneous leishmaniasis reported	numeric	EMR	Eastern Mediterranean	Country	IRQ	Iraq	Year	2009	false	2086	EN
NTD_LEISHCNUM	Number of cases of cutaneous leishmaniasis reported	numeric	AMR	Americas	Country	BRA	Brazil	Year	2009	false	21989	EN
NTD_LEISHCNUM	Number of cases of cutaneous leishmaniasis reported	numeric	EUR	Europe	Country	ITA	Italy	Year	2009	false	22	EN
NTD_LEISHCNUM	Number of cases of cutaneous leishmaniasis reported	numeric	EUR	Europe	Country	TJK	Tajikistan	Year	2009	false	22	EN
NTD_LEISHCNUM	Number of cases of cutaneous leishmaniasis reported	numeric	AMR	Americas	Country	VEN	Venezuela (Bolivarian Republic of)	Year	2009	false	2248	EN
NTD_LEISHCNUM	Number of cases of cutaneous leishmaniasis reported	numeric	EMR	Eastern Mediterranean	Country	IRN	Iran (Islamic Republic of)	Year	2009	false	24586	EN
NTD_LEISHCNUM	Number of cases of cutaneous leishmaniasis reported	numeric	AMR	Americas	Country	PRY	Paraguay	Year	2009	false	251	EN
NTD_LEISHCNUM	Number of cases of cutaneous leishmaniasis reported	numeric	EMR	Eastern Mediterranean	Country	SAU	Saudi Arabia	Year	2009	false	2549	EN
NTD_LEISHCNUM	Number of cases of cutaneous leishmaniasis reported	numeric	EUR	Europe	Country	GEO	Georgia	Year	2009	false	3	EN
NTD_LEISHCNUM	Number of cases of cutaneous leishmaniasis reported	numeric	EMR	Eastern Mediterranean	Country	AFG	Afghanistan	Year	2009	false	32937	EN
NTD_LEISHCNUM	Number of cases of cutaneous leishmaniasis reported	numeric	SEAR	South-East Asia	Country	LKA	Sri Lanka	Year	2009	false	326	EN
NTD_LEISHCNUM	Number of cases of cutaneous leishmaniasis reported	numeric	EUR	Europe	Country	AZE	Azerbaijan	Year	2009	false	33	EN
NTD_LEISHCNUM	Number of cases of cutaneous leishmaniasis reported	numeric	EUR	Europe	Country	UZB	Uzbekistan	Year	2009	false	362	EN
NTD_LEISHCNUM	Number of cases of cutaneous leishmaniasis reported	numeric	EMR	Eastern Mediterranean	Country	PAK	Pakistan	Year	2009	false	3731	EN
NTD_LEISHCNUM	Number of cases of cutaneous leishmaniasis reported	numeric	AMR	Americas	Country	MEX	Mexico	Year	2009	false	387	EN
NTD_LEISHCNUM	Number of cases of cutaneous leishmaniasis reported	numeric	EMR	Eastern Mediterranean	Country	OMN	Oman	Year	2009	false	4	EN
NTD_LEISHCNUM	Number of cases of cutaneous leishmaniasis reported	numeric	AMR	Americas	Country	NIC	Nicaragua	Year	2009	false	4047	EN
NTD_LEISHCNUM	Number of cases of cutaneous leishmaniasis reported	numeric	EMR	Eastern Mediterranean	Country	SYR	Syrian Arab Republic	Year	2009	false	46348	EN
NTD_LEISHCNUM	Number of cases of cutaneous leishmaniasis reported	numeric	AMR	Americas	Country	GTM	Guatemala	Year	2009	false	519	EN
NTD_LEISHCNUM	Number of cases of cutaneous leishmaniasis reported	numeric	EMR	Eastern Mediterranean	Country	MAR	Morocco	Year	2009	false	6013	EN
NTD_LEISHCNUM	Number of cases of cutaneous leishmaniasis reported	numeric	AMR	Americas	Country	PER	Peru	Year	2009	false	6513	EN
NTD_LEISHCNUM	Number of cases of cutaneous leishmaniasis reported	numeric	EUR	Europe	Country	GRC	Greece	Year	2009	false	7	EN
NTD_LEISHCNUM	Number of cases of cutaneous leishmaniasis reported	numeric	EMR	Eastern Mediterranean	Country	KWT	Kuwait	Year	2009	false	8	EN
NTD_LEISHCNUM	Number of cases of cutaneous leishmaniasis reported	numeric	AMR	Americas	Country	GUY	Guyana	Year	2009	false	9	EN
NTD_LEISHCNUM	Number of cases of cutaneous leishmaniasis reported	numeric	EUR	Europe	Country	KAZ	Kazakhstan	Year	2009	false	9	EN
NTD_LEISHCNUM	Number of cases of cutaneous leishmaniasis reported	numeric	EUR	Europe	Country	ARM	Armenia	Year	2009	false		EN
NTD_LEISHCNUM	Number of cases of cutaneous leishmaniasis reported	numeric	AMR	Americas	Country	BLZ	Belize	Year	2009	false		EN
NTD_LEISHCNUM	Number of cases of cutaneous leishmaniasis reported	numeric	SEAR	South-East Asia	Country	BTN	Bhutan	Year	2009	false		EN
NTD_LEISHCNUM	Number of cases of cutaneous leishmaniasis reported	numeric	EUR	Europe	Country	BIH	Bosnia and Herzegovina	Year	2009	false		EN
NTD_LEISHCNUM	Number of cases of cutaneous leishmaniasis reported	numeric	EUR	Europe	Country	BGR	Bulgaria	Year	2009	false		EN
NTD_LEISHCNUM	Number of cases of cutaneous leishmaniasis reported	numeric	AFR	Africa	Country	BFA	Burkina Faso	Year	2009	false		EN
NTD_LEISHCNUM	Number of cases of cutaneous leishmaniasis reported	numeric	AFR	Africa	Country	CMR	Cameroon	Year	2009	false		EN
NTD_LEISHCNUM	Number of cases of cutaneous leishmaniasis reported	numeric	AFR	Africa	Country	CAF	Central African Republic	Year	2009	false		EN
NTD_LEISHCNUM	Number of cases of cutaneous leishmaniasis reported	numeric	AFR	Africa	Country	TCD	Chad	Year	2009	false		EN
NTD_LEISHCNUM	Number of cases of cutaneous leishmaniasis reported	numeric	WPR	Western Pacific	Country	CHN	China	Year	2009	false		EN
NTD_LEISHCNUM	Number of cases of cutaneous leishmaniasis reported	numeric	EUR	Europe	Country	HRV	Croatia	Year	2009	false		EN
NTD_LEISHCNUM	Number of cases of cutaneous leishmaniasis reported	numeric	EUR	Europe	Country	CYP	Cyprus	Year	2009	false		EN
NTD_LEISHCNUM	Number of cases of cutaneous leishmaniasis reported	numeric	AFR	Africa	Country	COD	Democratic Republic of the Congo	Year	2009	false		EN
NTD_LEISHCNUM	Number of cases of cutaneous leishmaniasis reported	numeric	EMR	Eastern Mediterranean	Country	DJI	Djibouti	Year	2009	false		EN
NTD_LEISHCNUM	Number of cases of cutaneous leishmaniasis reported	numeric	AMR	Americas	Country	DOM	Dominican Republic	Year	2009	false		EN
NTD_LEISHCNUM	Number of cases of cutaneous leishmaniasis reported	numeric	AFR	Africa	Country	ERI	Eritrea	Year	2009	false		EN
NTD_LEISHCNUM	Number of cases of cutaneous leishmaniasis reported	numeric	AFR	Africa	Country	ETH	Ethiopia	Year	2009	false		EN
NTD_LEISHCNUM	Number of cases of cutaneous leishmaniasis reported	numeric	AFR	Africa	Country	GMB	Gambia	Year	2009	false		EN
NTD_LEISHCNUM	Number of cases of cutaneous leishmaniasis reported	numeric	AFR	Africa	Country	GHA	Ghana	Year	2009	false		EN
NTD_LEISHCNUM	Number of cases of cutaneous leishmaniasis reported	numeric	AFR	Africa	Country	GIN	Guinea	Year	2009	false		EN
NTD_LEISHCNUM	Number of cases of cutaneous leishmaniasis reported	numeric	AFR	Africa	Country	GNB	Guinea-Bissau	Year	2009	false		EN
NTD_LEISHCNUM	Number of cases of cutaneous leishmaniasis reported	numeric	AFR	Africa	Country	KEN	Kenya	Year	2009	false		EN
NTD_LEISHCNUM	Number of cases of cutaneous leishmaniasis reported	numeric	EUR	Europe	Country	KGZ	Kyrgyzstan	Year	2009	false		EN
NTD_LEISHCNUM	Number of cases of cutaneous leishmaniasis reported	numeric	AFR	Africa	Country	MWI	Malawi	Year	2009	false		EN
NTD_LEISHCNUM	Number of cases of cutaneous leishmaniasis reported	numeric	AFR	Africa	Country	MLI	Mali	Year	2009	false		EN
NTD_LEISHCNUM	Number of cases of cutaneous leishmaniasis reported	numeric	EUR	Europe	Country	MLT	Malta	Year	2009	false		EN
NTD_LEISHCNUM	Number of cases of cutaneous leishmaniasis reported	numeric	AFR	Africa	Country	MRT	Mauritania	Year	2009	false		EN
NTD_LEISHCNUM	Number of cases of cutaneous leishmaniasis reported	numeric	EUR	Europe	Country	MCO	Monaco	Year	2009	false		EN
NTD_LEISHCNUM	Number of cases of cutaneous leishmaniasis reported	numeric	EUR	Europe	Country	MNE	Montenegro	Year	2009	false		EN
NTD_LEISHCNUM	Number of cases of cutaneous leishmaniasis reported	numeric	AFR	Africa	Country	NAM	Namibia	Year	2009	false		EN
NTD_LEISHCNUM	Number of cases of cutaneous leishmaniasis reported	numeric	AFR	Africa	Country	NER	Niger	Year	2009	false		EN
NTD_LEISHCNUM	Number of cases of cutaneous leishmaniasis reported	numeric	AFR	Africa	Country	NGA	Nigeria	Year	2009	false		EN
NTD_LEISHCNUM	Number of cases of cutaneous leishmaniasis reported	numeric	EUR	Europe	Country	PRT	Portugal	Year	2009	false		EN
NTD_LEISHCNUM	Number of cases of cutaneous leishmaniasis reported	numeric	EUR	Europe	Country	MKD	The former Yugoslav Republic of Macedonia	Year	2009	false		EN
NTD_LEISHCNUM	Number of cases of cutaneous leishmaniasis reported	numeric	AFR	Africa	Country	SEN	Senegal	Year	2009	false		EN
NTD_LEISHCNUM	Number of cases of cutaneous leishmaniasis reported	numeric	EUR	Europe	Country	SVN	Slovenia	Year	2009	false		EN
NTD_LEISHCNUM	Number of cases of cutaneous leishmaniasis reported	numeric	EMR	Eastern Mediterranean	Country	SDN	Sudan	Year	2009	false		EN
NTD_LEISHCNUM	Number of cases of cutaneous leishmaniasis reported	numeric	SEAR	South-East Asia	Country	THA	Thailand	Year	2009	false		EN
NTD_LEISHCNUM	Number of cases of cutaneous leishmaniasis reported	numeric	EUR	Europe	Country	TKM	Turkmenistan	Year	2009	false		EN
NTD_LEISHCNUM	Number of cases of cutaneous leishmaniasis reported	numeric	EUR	Europe	Country	UKR	Ukraine	Year	2009	false		EN
NTD_LEISHCNUM	Number of cases of cutaneous leishmaniasis reported	numeric	AFR	Africa	Country	CIV	Côte d’Ivoire	Year	2008	false	0	EN
NTD_LEISHCNUM	Number of cases of cutaneous leishmaniasis reported	numeric	EUR	Europe	Country	CYP	Cyprus	Year	2008	false	0	EN
NTD_LEISHCNUM	Number of cases of cutaneous leishmaniasis reported	numeric	AFR	Africa	Country	GHA	Ghana	Year	2008	false	0	EN
NTD_LEISHCNUM	Number of cases of cutaneous leishmaniasis reported	numeric	EUR	Europe	Country	KAZ	Kazakhstan	Year	2008	false	0	EN
NTD_LEISHCNUM	Number of cases of cutaneous leishmaniasis reported	numeric	EMR	Eastern Mediterranean	Country	LBN	Lebanon	Year	2008	false	0	EN
NTD_LEISHCNUM	Number of cases of cutaneous leishmaniasis reported	numeric	AMR	Americas	Country	USA	United States of America	Year	2008	false	0	EN
NTD_LEISHCNUM	Number of cases of cutaneous leishmaniasis reported	numeric	SEAR	South-East Asia	Country	NPL	Nepal	Year	2008	false	1	EN
NTD_LEISHCNUM	Number of cases of cutaneous leishmaniasis reported	numeric	EMR	Eastern Mediterranean	Country	YEM	Yemen	Year	2008	false	1090	EN
NTD_LEISHCNUM	Number of cases of cutaneous leishmaniasis reported	numeric	EUR	Europe	Country	GEO	Georgia	Year	2008	false	11	EN
NTD_LEISHCNUM	Number of cases of cutaneous leishmaniasis reported	numeric	EUR	Europe	Country	TUR	Türkiye	Year	2008	false	1161	EN
NTD_LEISHCNUM	Number of cases of cutaneous leishmaniasis reported	numeric	EMR	Eastern Mediterranean	Country	IRQ	Iraq	Year	2008	false	1250	EN
NTD_LEISHCNUM	Number of cases of cutaneous leishmaniasis reported	numeric	EUR	Europe	Country	AZE	Azerbaijan	Year	2008	false	14	EN
NTD_LEISHCNUM	Number of cases of cutaneous leishmaniasis reported	numeric	AMR	Americas	Country	GUY	Guyana	Year	2008	false	14	EN
NTD_LEISHCNUM	Number of cases of cutaneous leishmaniasis reported	numeric	AMR	Americas	Country	ECU	Ecuador	Year	2008	false	1479	EN
NTD_LEISHCNUM	Number of cases of cutaneous leishmaniasis reported	numeric	EUR	Europe	Country	UZB	Uzbekistan	Year	2008	false	155	EN
NTD_LEISHCNUM	Number of cases of cutaneous leishmaniasis reported	numeric	AMR	Americas	Country	SUR	Suriname	Year	2008	false	159	EN
NTD_LEISHCNUM	Number of cases of cutaneous leishmaniasis reported	numeric	EUR	Europe	Country	MLT	Malta	Year	2008	false	16	EN
NTD_LEISHCNUM	Number of cases of cutaneous leishmaniasis reported	numeric	EUR	Europe	Country	ESP	Spain	Year	2008	false	16	EN
NTD_LEISHCNUM	Number of cases of cutaneous leishmaniasis reported	numeric	AMR	Americas	Country	BOL	Bolivia (Plurinational State of)	Year	2008	false	1650	EN
NTD_LEISHCNUM	Number of cases of cutaneous leishmaniasis reported	numeric	SEAR	South-East Asia	Country	IND	India	Year	2008	false	172	EN
NTD_LEISHCNUM	Number of cases of cutaneous leishmaniasis reported	numeric	AMR	Americas	Country	HND	Honduras	Year	2008	false	1759	EN
NTD_LEISHCNUM	Number of cases of cutaneous leishmaniasis reported	numeric	EMR	Eastern Mediterranean	Country	LBY	Libya	Year	2008	false	1800	EN
NTD_LEISHCNUM	Number of cases of cutaneous leishmaniasis reported	numeric	EUR	Europe	Country	ALB	Albania	Year	2008	false	2	EN
NTD_LEISHCNUM	Number of cases of cutaneous leishmaniasis reported	numeric	AMR	Americas	Country	BRA	Brazil	Year	2008	false	20123	EN
NTD_LEISHCNUM	Number of cases of cutaneous leishmaniasis reported	numeric	AMR	Americas	Country	ARG	Argentina	Year	2008	false	208	EN
NTD_LEISHCNUM	Number of cases of cutaneous leishmaniasis reported	numeric	AMR	Americas	Country	PAN	Panama	Year	2008	false	2109	EN
NTD_LEISHCNUM	Number of cases of cutaneous leishmaniasis reported	numeric	EUR	Europe	Country	ITA	Italy	Year	2008	false	23	EN
NTD_LEISHCNUM	Number of cases of cutaneous leishmaniasis reported	numeric	EMR	Eastern Mediterranean	Country	SAU	Saudi Arabia	Year	2008	false	2321	EN
NTD_LEISHCNUM	Number of cases of cutaneous leishmaniasis reported	numeric	AMR	Americas	Country	VEN	Venezuela (Bolivarian Republic of)	Year	2008	false	2392	EN
NTD_LEISHCNUM	Number of cases of cutaneous leishmaniasis reported	numeric	EMR	Eastern Mediterranean	Country	AFG	Afghanistan	Year	2008	false	24585	EN
NTD_LEISHCNUM	Number of cases of cutaneous leishmaniasis reported	numeric	EMR	Eastern Mediterranean	Country	JOR	Jordan	Year	2008	false	244	EN
NTD_LEISHCNUM	Number of cases of cutaneous leishmaniasis reported	numeric	EMR	Eastern Mediterranean	Country	IRN	Iran (Islamic Republic of)	Year	2008	false	26824	EN
NTD_LEISHCNUM	Number of cases of cutaneous leishmaniasis reported	numeric	EMR	Eastern Mediterranean	Country	TUN	Tunisia	Year	2008	false	2750	EN
NTD_LEISHCNUM	Number of cases of cutaneous leishmaniasis reported	numeric	AMR	Americas	Country	MEX	Mexico	Year	2008	false	284	EN
NTD_LEISHCNUM	Number of cases of cutaneous leishmaniasis reported	numeric	EMR	Eastern Mediterranean	Country	SYR	Syrian Arab Republic	Year	2008	false	29140	EN
NTD_LEISHCNUM	Number of cases of cutaneous leishmaniasis reported	numeric	EUR	Europe	Country	HRV	Croatia	Year	2008	false	3	EN
NTD_LEISHCNUM	Number of cases of cutaneous leishmaniasis reported	numeric	EUR	Europe	Country	UKR	Ukraine	Year	2008	false	3	EN
NTD_LEISHCNUM	Number of cases of cutaneous leishmaniasis reported	numeric	AMR	Americas	Country	SLV	El Salvador	Year	2008	false	31	EN
NTD_LEISHCNUM	Number of cases of cutaneous leishmaniasis reported	numeric	EMR	Eastern Mediterranean	Country	PAK	Pakistan	Year	2008	false	3631	EN
NTD_LEISHCNUM	Number of cases of cutaneous leishmaniasis reported	numeric	EUR	Europe	Country	TJK	Tajikistan	Year	2008	false	38	EN
NTD_LEISHCNUM	Number of cases of cutaneous leishmaniasis reported	numeric	SEAR	South-East Asia	Country	LKA	Sri Lanka	Year	2008	false	399	EN
NTD_LEISHCNUM	Number of cases of cutaneous leishmaniasis reported	numeric	EUR	Europe	Country	FRA	France	Year	2008	false	4	EN
NTD_LEISHCNUM	Number of cases of cutaneous leishmaniasis reported	numeric	EUR	Europe	Country	GRC	Greece	Year	2008	false	4	EN
NTD_LEISHCNUM	Number of cases of cutaneous leishmaniasis reported	numeric	EMR	Eastern Mediterranean	Country	EGY	Egypt	Year	2008	false	471	EN
NTD_LEISHCNUM	Number of cases of cutaneous leishmaniasis reported	numeric	AMR	Americas	Country	GTM	Guatemala	Year	2008	false	494	EN
NTD_LEISHCNUM	Number of cases of cutaneous leishmaniasis reported	numeric	EMR	Eastern Mediterranean	Country	MAR	Morocco	Year	2008	false	5128	EN
NTD_LEISHCNUM	Number of cases of cutaneous leishmaniasis reported	numeric	AFR	Africa	Country	MLI	Mali	Year	2008	false	55	EN
NTD_LEISHCNUM	Number of cases of cutaneous leishmaniasis reported	numeric	AMR	Americas	Country	NIC	Nicaragua	Year	2008	false	5826	EN
NTD_LEISHCNUM	Number of cases of cutaneous leishmaniasis reported	numeric	AFR	Africa	Country	NGA	Nigeria	Year	2008	false	7	EN
NTD_LEISHCNUM	Number of cases of cutaneous leishmaniasis reported	numeric	EMR	Eastern Mediterranean	Country	OMN	Oman	Year	2008	false	7	EN
NTD_LEISHCNUM	Number of cases of cutaneous leishmaniasis reported	numeric	AMR	Americas	Country	PER	Peru	Year	2008	false	7650	EN
NTD_LEISHCNUM	Number of cases of cutaneous leishmaniasis reported	numeric	AMR	Americas	Country	CRI	Costa Rica	Year	2008	false	818	EN
NTD_LEISHCNUM	Number of cases of cutaneous leishmaniasis reported	numeric	AFR	Africa	Country	DZA	Algeria	Year	2008	false	8442	EN
NTD_LEISHCNUM	Number of cases of cutaneous leishmaniasis reported	numeric	EUR	Europe	Country	ISR	Israel	Year	2008	false	884	EN
NTD_LEISHCNUM	Number of cases of cutaneous leishmaniasis reported	numeric	EUR	Europe	Country	TKM	Turkmenistan	Year	2008	false	89	EN
NTD_LEISHCNUM	Number of cases of cutaneous leishmaniasis reported	numeric	AFR	Africa	Country	SEN	Senegal	Year	2008	false	9	EN
NTD_LEISHCNUM	Number of cases of cutaneous leishmaniasis reported	numeric	AMR	Americas	Country	PRY	Paraguay	Year	2008	false	92	EN
NTD_LEISHCNUM	Number of cases of cutaneous leishmaniasis reported	numeric	AMR	Americas	Country	COL	Colombia	Year	2008	false	9595	EN
NTD_LEISHCNUM	Number of cases of cutaneous leishmaniasis reported	numeric	EUR	Europe	Country	ARM	Armenia	Year	2008	false		EN
NTD_LEISHCNUM	Number of cases of cutaneous leishmaniasis reported	numeric	AMR	Americas	Country	BLZ	Belize	Year	2008	false		EN
NTD_LEISHCNUM	Number of cases of cutaneous leishmaniasis reported	numeric	SEAR	South-East Asia	Country	BTN	Bhutan	Year	2008	false		EN
NTD_LEISHCNUM	Number of cases of cutaneous leishmaniasis reported	numeric	EUR	Europe	Country	BIH	Bosnia and Herzegovina	Year	2008	false		EN
NTD_LEISHCNUM	Number of cases of cutaneous leishmaniasis reported	numeric	EUR	Europe	Country	BGR	Bulgaria	Year	2008	false		EN
NTD_LEISHCNUM	Number of cases of cutaneous leishmaniasis reported	numeric	AFR	Africa	Country	BFA	Burkina Faso	Year	2008	false		EN
NTD_LEISHCNUM	Number of cases of cutaneous leishmaniasis reported	numeric	AFR	Africa	Country	CMR	Cameroon	Year	2008	false		EN
NTD_LEISHCNUM	Number of cases of cutaneous leishmaniasis reported	numeric	AFR	Africa	Country	CAF	Central African Republic	Year	2008	false		EN
NTD_LEISHCNUM	Number of cases of cutaneous leishmaniasis reported	numeric	AFR	Africa	Country	TCD	Chad	Year	2008	false		EN
NTD_LEISHCNUM	Number of cases of cutaneous leishmaniasis reported	numeric	WPR	Western Pacific	Country	CHN	China	Year	2008	false		EN
NTD_LEISHCNUM	Number of cases of cutaneous leishmaniasis reported	numeric	AFR	Africa	Country	COD	Democratic Republic of the Congo	Year	2008	false		EN
NTD_LEISHCNUM	Number of cases of cutaneous leishmaniasis reported	numeric	EMR	Eastern Mediterranean	Country	DJI	Djibouti	Year	2008	false		EN
NTD_LEISHCNUM	Number of cases of cutaneous leishmaniasis reported	numeric	AMR	Americas	Country	DOM	Dominican Republic	Year	2008	false		EN
NTD_LEISHCNUM	Number of cases of cutaneous leishmaniasis reported	numeric	AFR	Africa	Country	ERI	Eritrea	Year	2008	false		EN
NTD_LEISHCNUM	Number of cases of cutaneous leishmaniasis reported	numeric	AFR	Africa	Country	ETH	Ethiopia	Year	2008	false		EN
NTD_LEISHCNUM	Number of cases of cutaneous leishmaniasis reported	numeric	AFR	Africa	Country	GMB	Gambia	Year	2008	false		EN
NTD_LEISHCNUM	Number of cases of cutaneous leishmaniasis reported	numeric	AFR	Africa	Country	GIN	Guinea	Year	2008	false		EN
NTD_LEISHCNUM	Number of cases of cutaneous leishmaniasis reported	numeric	AFR	Africa	Country	GNB	Guinea-Bissau	Year	2008	false		EN
NTD_LEISHCNUM	Number of cases of cutaneous leishmaniasis reported	numeric	AFR	Africa	Country	KEN	Kenya	Year	2008	false		EN
NTD_LEISHCNUM	Number of cases of cutaneous leishmaniasis reported	numeric	EMR	Eastern Mediterranean	Country	KWT	Kuwait	Year	2008	false		EN
NTD_LEISHCNUM	Number of cases of cutaneous leishmaniasis reported	numeric	EUR	Europe	Country	KGZ	Kyrgyzstan	Year	2008	false		EN
NTD_LEISHCNUM	Number of cases of cutaneous leishmaniasis reported	numeric	AFR	Africa	Country	MWI	Malawi	Year	2008	false		EN
NTD_LEISHCNUM	Number of cases of cutaneous leishmaniasis reported	numeric	AFR	Africa	Country	MRT	Mauritania	Year	2008	false		EN
NTD_LEISHCNUM	Number of cases of cutaneous leishmaniasis reported	numeric	EUR	Europe	Country	MCO	Monaco	Year	2008	false		EN
NTD_LEISHCNUM	Number of cases of cutaneous leishmaniasis reported	numeric	EUR	Europe	Country	MNE	Montenegro	Year	2008	false		EN
[truncated: 277 more rows]

## Sheet: IndigenousPopulation
UN_Reg	UN_SubReg	Country	Pop	Pct
[truncated: 83 more rows]

[truncated: 3 more sheets: IndigenousAreas, WB_HealthExpentidure, WB_PovertyHealth320]
